# Supplementary material for: Spatiotemporal functions of leukemia inhibitory factor in embryo attachment and implantation chamber formation
Source: Cell Death Discov. 2024 Nov 25;10:481. doi: 10.1038/s41420-024-02228-4 (PMC11589870; doi:10.1038/s41420-024-02228-4)
Supplement: Supplementary file 9 — Table 1 [file 41420_2024_2228_MOESM9_ESM.xlsx]

## Sheet: Lu_lif_epi.txt.dd_vs_ff.edgeR
Table1 . Gene expression comparison between Control and Lif eKO.
(see also Fig 3b)
Positive and negative values of logFC indicate up-regulated expressions of each gene either in Lif eKO or Control, respectively.
	logFC	logCPM	PValue
8430408G22Rik	-11.3926	11.2768	8.48297e-23
Pinlyp	-9.17157	5.93493	2.87473e-08
Gm14446	-8.60718	5.40825	6.35441e-07
Dio3os	-8.51815	5.32641	1.03208e-06
Ttpa	-8.51815	5.32641	1.03208e-06
Chi3l1	-8.21242	5.04843	5.18875e-06
Atp6v0d2	-8.18369	8.09031	2.57393e-13
Sprr2b	-8.17407	5.01393	6.31674e-06
Olfm1	-8.08599	8.90402	6.08642e-15
Tuba8	-7.72136	4.61363	5.79138e-05
Igfbp3	-7.68221	10.2421	1.82747e-16
Gabrp	-7.61087	4.51813	9.63608e-05
Tll1	-7.55229	4.46788	0.000125561
Lgr5	-7.42745	4.36174	0.00021796
Ces2b	-7.36074	4.30557	0.000290613
Mir1247	-7.36074	4.30557	0.000290613
Wnt7b	-7.27727	7.20476	9.11616e-11
Hal	-7.13981	4.12245	0.000530405
Gpx3	-6.78019	9.13311	1.48474e-13
Pnp2	-6.78016	3.83489	0.00199604
Prss35	-6.78016	3.83489	0.00199604
Trpm6	-6.78016	3.83489	0.00199604
Defb1	-6.55995	3.66604	0.00416566
Il1a	-6.55995	3.66604	0.00416566
Pcsk6	-6.55995	3.66604	0.00416566
A630023A22Rik	-6.43581	3.5735	0.00614931
Npnt	-6.43581	3.5735	0.00614931
Serpinb6c	-6.43581	3.5735	0.00614931
Atg9b	-6.29997	3.47455	0.00922396
Csf1	-6.29997	3.47455	0.00922396
Spaca7	-6.29997	3.47455	0.00922396
Deptor	-6.15	3.36825	0.0140787
Mmp7	-6.12882	6.99271	2.04298e-09
Cybrd1	-5.98261	3.25341	0.0219002
Snora20	-5.98261	3.25341	0.0219002
Ttc39b	-5.98261	3.25341	0.0219002
Cyp26a1	-5.91868	11.308	5.85455e-13
Gm14137	-5.79322	3.12853	0.0347826
Kng1	-5.79322	3.12853	0.0347826
Nptx2	-5.79322	3.12853	0.0347826
Ggh	-5.72452	9.73129	8.41087e-12
I830012O16Rik	-5.68648	5.6964	1.24339e-06
Slc46a2	-5.66753	6.55347	3.39933e-08
Acat3	-5.57516	2.99172	0.0565217
C3	-5.57516	2.99172	0.0565217
Cxcl5	-5.57516	2.99172	0.0565217
Foxq1	-5.57516	2.99172	0.0565217
Ntn4	-5.57516	2.99172	0.0565217
Pgap1	-5.57516	2.99172	0.0565217
Sostdc1	-5.57516	2.99172	0.0565217
Prap1	-5.40297	12.6223	8.58144e-12
2810459M11Rik	-5.31817	2.84043	0.0942029
Abcc3	-5.31817	2.84043	0.0942029
Actg2	-5.31817	2.84043	0.0942029
B930092H01Rik	-5.31817	2.84043	0.0942029
Ccdc125	-5.31817	2.84043	0.0942029
Cfc1	-5.31817	2.84043	0.0942029
Ch25h	-5.31817	2.84043	0.0942029
Guca2a	-5.31817	2.84043	0.0942029
Kng2	-5.31817	2.84043	0.0942029
Mir677	-5.31817	2.84043	0.0942029
Moxd1	-5.31817	2.84043	0.0942029
Ptgdr	-5.31817	2.84043	0.0942029
Slc10a2	-5.31817	2.84043	0.0942029
Slco4a1	-5.31817	2.84043	0.0942029
Ypel4	-5.31817	2.84043	0.0942029
Lcn2	-5.24892	7.39118	6.37684e-09
Cldn10	-5.08936	9.3232	3.90478e-10
Guca2b	-5.0864	7.4883	8.57194e-09
Rnf39	-5.06431	5.99036	1.09757e-06
C330005M16Rik	-5.00525	2.67125	0.161491
C4bp	-5.00525	2.67125	0.161491
Ephb6	-5.00525	2.67125	0.161491
Fgg	-5.00525	2.67125	0.161491
Hp	-5.00525	2.67125	0.161491
Itprip	-5.00525	2.67125	0.161491
Sfrp1	-5.00525	2.67125	0.161491
Slc13a2	-5.00525	2.67125	0.161491
Sprr2d	-5.00525	2.67125	0.161491
Tac4	-5.00525	2.67125	0.161491
Tmprss11d	-5.00525	2.67125	0.161491
Trim15	-5.00525	2.67125	0.161491
Ifit3	-4.93159	6.78563	1.08555e-07
Depdc7	-4.88727	4.9796	6.91332e-05
Coch	-4.79078	8.17636	6.57972e-09
Tmem213	-4.72482	9.03606	3.69835e-09
Agtr2	-4.69419	5.65313	8.55173e-06
Gjb2	-4.6643	7.30235	6.57871e-08
Fgf9	-4.61706	4.747	0.000243817
Chit1	-4.60511	2.47938	0.285714
Cyfip2	-4.60511	2.47938	0.285714
Eepd1	-4.60511	2.47938	0.285714
F5	-4.60511	2.47938	0.285714
Fas	-4.60511	2.47938	0.285714
Ffar4	-4.60511	2.47938	0.285714
Igfbp1	-4.60511	2.47938	0.285714
Il1f9	-4.60511	2.47938	0.285714
Il6ra	-4.60511	2.47938	0.285714
Nfkbie	-4.60511	2.47938	0.285714
Pim1	-4.60511	2.47938	0.285714
Pxdc1	-4.60511	2.47938	0.285714
Rasgef1b	-4.60511	2.47938	0.285714
Slc16a3	-4.60511	2.47938	0.285714
Slc45a3	-4.60511	2.47938	0.285714
Slc9a2	-4.60511	2.47938	0.285714
Soga2	-4.60511	2.47938	0.285714
Sytl2	-4.60511	2.47938	0.285714
Ttc22	-4.60511	2.47938	0.285714
Upk3b	-4.60511	2.47938	0.285714
Vpreb3	-4.60511	2.47938	0.285714
Xkr5	-4.60511	2.47938	0.285714
Zbtb32	-4.60511	2.47938	0.285714
Zfp169	-4.60511	2.47938	0.285714
Gbp2	-4.59134	5.56077	1.28863e-05
C2cd4a	-4.52662	7.3584	9.84565e-08
Aldoc	-4.46026	4.61478	0.000488131
Cda	-4.44393	7.44488	1.18405e-07
Nfe2l3	-4.42821	5.93702	5.95245e-06
Slc39a8	-4.25219	6.15834	4.89698e-06
Ndrg1	-4.1652	8.07724	2.13639e-07
Il20ra	-4.12317	5.14913	0.00013422
Tbc1d1	-4.06058	5.6085	3.70145e-05
1700007K13Rik	-4.04949	2.25779	0.52381
4921507P07Rik	-4.04949	2.25779	0.52381
4931428L18Rik	-4.04949	2.25779	0.52381
AA414768	-4.04949	2.25779	0.52381
Abp1	-4.04949	2.25779	0.52381
Acta1	-4.04949	2.25779	0.52381
Adamdec1	-4.04949	2.25779	0.52381
Adh7	-4.04949	2.25779	0.52381
Ampd3	-4.04949	2.25779	0.52381
Angel1	-4.04949	2.25779	0.52381
Atp13a4	-4.04949	2.25779	0.52381
B430010I23Rik	-4.04949	2.25779	0.52381
Bst1	-4.04949	2.25779	0.52381
Btbd17	-4.04949	2.25779	0.52381
Cox8b	-4.04949	2.25779	0.52381
Crygs	-4.04949	2.25779	0.52381
D430020J02Rik	-4.04949	2.25779	0.52381
Ddx11	-4.04949	2.25779	0.52381
Dio3	-4.04949	2.25779	0.52381
Dmkn	-4.04949	2.25779	0.52381
Fam13a	-4.04949	2.25779	0.52381
Fam13c	-4.04949	2.25779	0.52381
Fga	-4.04949	2.25779	0.52381
Galnt6	-4.04949	2.25779	0.52381
Gan	-4.04949	2.25779	0.52381
Gm10658	-4.04949	2.25779	0.52381
Gm20757	-4.04949	2.25779	0.52381
Gm6225	-4.04949	2.25779	0.52381
Gpr84	-4.04949	2.25779	0.52381
Hpse	-4.04949	2.25779	0.52381
Hsbp1l1	-4.04949	2.25779	0.52381
Ido1	-4.04949	2.25779	0.52381
Itpkb	-4.04949	2.25779	0.52381
Jak3	-4.04949	2.25779	0.52381
Kcnc2	-4.04949	2.25779	0.52381
Kcne2	-4.04949	2.25779	0.52381
Kit	-4.04949	2.25779	0.52381
Klkb1	-4.04949	2.25779	0.52381
Klrg2	-4.04949	2.25779	0.52381
L1cam	-4.04949	2.25779	0.52381
Lilra5	-4.04949	2.25779	0.52381
Ltk	-4.04949	2.25779	0.52381
Ly6g5b	-4.04949	2.25779	0.52381
Lypd1	-4.04949	2.25779	0.52381
Maml3	-4.04949	2.25779	0.52381
Mfi2	-4.04949	2.25779	0.52381
Mir1251	-4.04949	2.25779	0.52381
Mir181b-1	-4.04949	2.25779	0.52381
Mir181b-2	-4.04949	2.25779	0.52381
Mir23b	-4.04949	2.25779	0.52381
Mir29b-1	-4.04949	2.25779	0.52381
Mir30d	-4.04949	2.25779	0.52381
Mir34b	-4.04949	2.25779	0.52381
Mst1r	-4.04949	2.25779	0.52381
Muc20	-4.04949	2.25779	0.52381
Ncf1	-4.04949	2.25779	0.52381
Ocm	-4.04949	2.25779	0.52381
Oip5	-4.04949	2.25779	0.52381
Pilrb2	-4.04949	2.25779	0.52381
Plekhd1	-4.04949	2.25779	0.52381
Prss28	-4.04949	2.25779	0.52381
Rap1gap	-4.04949	2.25779	0.52381
Rapgef5	-4.04949	2.25779	0.52381
Relt	-4.04949	2.25779	0.52381
Runx1	-4.04949	2.25779	0.52381
Scel	-4.04949	2.25779	0.52381
Scgb1c1	-4.04949	2.25779	0.52381
Scn1b	-4.04949	2.25779	0.52381
Sell	-4.04949	2.25779	0.52381
Slc17a9	-4.04949	2.25779	0.52381
Slc18a1	-4.04949	2.25779	0.52381
Snora62	-4.04949	2.25779	0.52381
Snord37	-4.04949	2.25779	0.52381
Snord83b	-4.04949	2.25779	0.52381
Sorcs2	-4.04949	2.25779	0.52381
Srp54b	-4.04949	2.25779	0.52381
St6galnac5	-4.04949	2.25779	0.52381
Tfap2c	-4.04949	2.25779	0.52381
Tlr12	-4.04949	2.25779	0.52381
Tmem181b-ps	-4.04949	2.25779	0.52381
Ugt1a6b	-4.04949	2.25779	0.52381
Ust	-4.04949	2.25779	0.52381
Xlr	-4.04949	2.25779	0.52381
Zfp750	-4.04949	2.25779	0.52381
Gmpr	-3.9925	6.46948	5.31135e-06
Sftpd	-3.98313	8.8917	2.00448e-07
Slc26a6	-3.93289	4.18743	0.00304285
Stbd1	-3.93289	4.18743	0.00304285
Bcl3	-3.92592	4.98062	0.000336207
Pgf	-3.86323	7.87758	1.14111e-06
Gm8615	-3.85103	4.12377	0.00406644
Lrg1	-3.76425	4.05714	0.00547934
Fmo2	-3.6719	3.98725	0.00744743
Il1f6	-3.6719	3.98725	0.00744743
Me1	-3.6719	3.98725	0.00744743
Rdh12	-3.6719	3.98725	0.00744743
Trib3	-3.6719	3.98725	0.00744743
Nfil3	-3.61049	7.79473	3.94518e-06
Ttc9	-3.59476	4.70539	0.00141951
Cyp2s1	-3.57324	3.91377	0.0102151
Rassf4	-3.57324	3.91377	0.0102151
Nupr1	-3.55679	9.42346	1.54055e-06
Acss1	-3.52248	5.51393	0.000193372
Sphk1	-3.49656	6.02797	7.08666e-05
H6pd	-3.49529	5.78364	0.000124037
Gnpda1	-3.48831	7.61173	8.54422e-06
Rpp25	-3.46734	3.8363	0.0141459
Trpv6	-3.43103	6.52087	3.58534e-05
Fam69a	-3.42569	4.56901	0.00281198
Rnf186	-3.41375	7.38841	1.57268e-05
Nmb	-3.37705	9.14499	4.60571e-06
Socs3	-3.36462	4.5205	0.00356754
Mir1904	-3.35304	3.75439	0.0197869
Osmr	-3.35304	3.75439	0.0197869
Ctsc	-3.34508	6.95262	2.60274e-05
Dram1	-3.33063	6.43261	6.12017e-05
Adi1	-3.30571	10.0979	5.11551e-06
Cdkn2b	-3.30085	4.47028	0.00455058
Entpd3	-3.30085	4.47028	0.00455058
Efna1	-3.2766	7.42213	2.69805e-05
Chst12	-3.26552	5.58686	0.000335144
Ehhadh	-3.2289	3.6675	0.0279694
Elovl7	-3.2289	3.6675	0.0279694
Il34	-3.2289	3.6675	0.0279694
Lrrc8b	-3.2289	3.6675	0.0279694
Oas2	-3.2289	3.6675	0.0279694
Stx11	-3.2289	3.6675	0.0279694
Kank3	-3.20147	5.24333	0.000851461
Cp	-3.18891	4.87015	0.00208845
Sdcbp2	-3.17609	5.95802	0.000232936
Fjx1	-3.16507	5.21323	0.000999618
Arnt2	-3.09306	3.57499	0.0399705
Sowaha	-3.09306	3.57499	0.0399705
Tnfsf9	-3.09306	3.57499	0.0399705
Tmem62	-3.08982	4.79067	0.00311863
Cyr61	-3.0891	5.43884	0.000755559
Vtcn1	-3.07894	7.09225	9.28426e-05
Cwh43	-3.07226	7.31388	7.44651e-05
1700011H14Rik	-3.04227	6.7902	0.000107011
B4galnt1	-3.01321	4.24965	0.00977491
Tspan33	-3.01321	4.24965	0.00977491
1810010H24Rik	-3.00949	5.08607	0.00194758
Upk3bl	-3.0082	5.61091	0.00068133
Hnf1b	-2.998	6.14569	0.000305681
Vps37d	-2.98341	4.70651	0.00472911
Gadd45a	-2.9697	7.29292	0.000117847
Xbp1	-2.94434	10.2599	3.43658e-05
Adamts9	-2.94309	3.47607	0.0577711
Klc3	-2.94309	3.47607	0.0577711
Plaur	-2.94309	3.47607	0.0577711
Anxa8	-2.93135	4.18873	0.0127669
Paox	-2.9302	6.96331	0.000201158
Blnk	-2.85167	5.24427	0.00212562
Penk	-2.85167	5.24427	0.00212562
Afap1l1	-2.84456	4.12509	0.0167826
Tm4sf4	-2.81249	6.38133	0.000421524
Mycn	-2.7899	5.63458	0.00126708
Cdr2	-2.78798	4.90934	0.00477114
Lrat	-2.77597	5.18344	0.00291167
Atp6v0a4	-2.7757	3.36979	0.084472
C1qtnf1	-2.7757	3.36979	0.084472
Ifitm6	-2.77072	7.52582	0.000222949
Gabarapl1	-2.76307	7.24267	0.000296192
Ajuba	-2.75222	4.05848	0.0222081
Gpr56	-2.74369	4.52169	0.0114318
Spsb1	-2.74369	4.52169	0.0114318
Clcf1	-2.73247	5.76533	0.00137813
Fam174b	-2.69609	5.11991	0.00402553
Myo1d	-2.68888	4.83204	0.00697492
Chrnb1	-2.67697	4.47149	0.0144137
Kremen1	-2.65356	3.98861	0.0295884
Gstm5	-2.63956	8.51819	0.000243734
Slc37a4	-2.63683	6.63039	0.000900996
Prss22	-2.63666	4.79176	0.00847458
Serping1	-2.62671	9.06288	0.000222662
Cxcl14	-2.61642	6.69734	0.000893946
Fam110c	-2.60702	4.41946	0.0182584
Arid5a	-2.59435	5.27466	0.00404697
Bid	-2.58777	6.19442	0.00121658
1810008I18Rik	-2.58631	3.25498	0.12496
Adora2b	-2.58631	3.25498	0.12496
Fgd3	-2.58631	3.25498	0.12496
Gjb5	-2.58631	3.25498	0.12496
Hpgds	-2.58631	3.25498	0.12496
Olfm2	-2.58631	3.25498	0.12496
Prss12	-2.58631	3.25498	0.12496
Pstpip2	-2.58631	3.25498	0.12496
Slc24a6	-2.58631	3.25498	0.12496
Steap1	-2.58631	3.25498	0.12496
Lgmn	-2.58149	6.29867	0.00109515
Efhd1	-2.57452	7.63307	0.000473446
Rnase1	-2.56721	6.57256	0.00124941
Slc16a1	-2.53351	4.36546	0.0182584
Epha1	-2.51865	5.21512	0.00547185
F3	-2.50111	8.69554	0.000425179
Tmem173	-2.47736	6.40971	0.00196078
Bcam	-2.47458	4.94751	0.00944814
Pcolce2	-2.47458	4.94751	0.00944814
Gla	-2.45604	4.30934	0.023239
Ascl2	-2.43335	3.83771	0.0536329
Fam46a	-2.43335	3.83771	0.0536329
Gjb4	-2.43335	3.83771	0.0536329
Hey1	-2.43335	3.83771	0.0536329
Cebpa	-2.43281	5.6808	0.00357514
Timp1	-2.42588	4.91039	0.0112943
Chp1	-2.41274	7.2741	0.00120826
Reep6	-2.41245	5.33272	0.00613111
Hspb6	-2.40652	4.61824	0.0191124
Cfh	-2.3971	5.12088	0.00873716
Ppm1m	-2.3971	5.12088	0.00873716
Slc25a45	-2.3971	5.12088	0.00873716
Reep4	-2.38743	6.03199	0.00296923
Cebpd	-2.38266	8.57717	0.000763023
Eps8l2	-2.37418	4.25093	0.0297218
Fhl2	-2.37418	4.25093	0.0297218
Tfrc	-2.37418	4.25093	0.0297218
Wnt16	-2.37418	4.25093	0.0297218
Hsd17b2	-2.36825	3.13014	0.186957
Mgat4a	-2.36825	3.13014	0.186957
Plk3	-2.36825	3.13014	0.186957
S100a9	-2.36825	3.13014	0.186957
Sgol2	-2.36825	3.13014	0.186957
Slc41a1	-2.36825	3.13014	0.186957
Snord58b	-2.36825	3.13014	0.186957
Tnfaip2	-2.36825	3.13014	0.186957
Wdr72	-2.36825	3.13014	0.186957
Zscan2	-2.36825	3.13014	0.186957
Tm4sf1	-2.34704	10.8052	0.000674858
Slc22a4	-2.30998	5.05442	0.0120652
Ccl12	-2.30921	3.75582	0.0729734
Gpx2	-2.30124	11.4281	0.000816751
Areg	-2.30035	5.24613	0.00943598
D030056L22Rik	-2.29886	7.48506	0.00162925
Spp1	-2.29757	7.07961	0.00215146
Epb4.1l4b	-2.28443	6.34261	0.00410872
Flot2	-2.28273	5.70338	0.00554519
Snord45b	-2.27604	4.52287	0.0293231
Amdhd1	-2.26907	4.79285	0.019615
Slc22a5	-2.26436	5.02	0.0142253
Lipa	-2.25609	7.04603	0.00259631
Napsa	-2.24991	6.22664	0.00386245
Gadd45b	-2.22629	5.65945	0.00694389
Pink1	-2.2232	8.14708	0.00181554
Fam20c	-2.22289	5.36135	0.0100416
Ctps	-2.22047	5.18535	0.012692
Sprr2f	-2.19975	10.0881	0.00143253
Apbb1	-2.19505	4.12641	0.0493358
Etv5	-2.19505	4.12641	0.0493358
Kctd11	-2.19505	4.12641	0.0493358
Ihh	-2.18822	8.23253	0.00205306
Slc16a11	-2.18443	5.98012	0.00618818
Uap1l1	-2.1788	5.15396	0.0147608
Klf11	-2.17337	3.66896	0.0999758
Mir568	-2.17337	3.66896	0.0999758
Ripk3	-2.17337	3.66896	0.0999758
Tyro3	-2.17337	3.66896	0.0999758
Dhx40	-2.16856	4.94855	0.0199098
Zfp52	-2.16755	5.61414	0.00873384
Eif4ebp1	-2.16291	7.65829	0.00262072
Glipr1	-2.15419	4.70876	0.0287437
Il13ra1	-2.15419	4.70876	0.0287437
Hmox1	-2.14913	5.30535	0.0132091
Yars	-2.14397	6.53879	0.00582077
Mppe1	-2.1359	5.12186	0.0171989
Slc35g2	-2.1359	5.12186	0.0171989
Sprr2g	-2.13275	9.2633	0.00211051
Agpat9	-2.13257	4.42068	0.0365207
Rora	-2.13257	4.42068	0.0365207
Foxo1	-2.12924	5.82907	0.00782773
Mettl7a1	-2.11419	5.92558	0.00822166
5330417C22Rik	-2.11125	2.99335	0.282609
Chst13	-2.11125	2.99335	0.282609
Dtnb	-2.11125	2.99335	0.282609
Erbb3	-2.11125	2.99335	0.282609
Esm1	-2.11125	2.99335	0.282609
Gpam	-2.11125	2.99335	0.282609
Mocos	-2.11125	2.99335	0.282609
Nmnat3	-2.11125	2.99335	0.282609
Otud1	-2.11125	2.99335	0.282609
Prr5l	-2.11125	2.99335	0.282609
Rmst	-2.11125	2.99335	0.282609
Slc43a2	-2.11125	2.99335	0.282609
Snora17	-2.11125	2.99335	0.282609
Tekt1	-2.11125	2.99335	0.282609
Tlr2	-2.11125	2.99335	0.282609
Tlcd1	-2.11079	5.2765	0.0151856
Gprc5c	-2.09639	4.05982	0.06403
Snord95	-2.09639	4.05982	0.06403
Ldhb	-2.09482	8.34185	0.00287688
Hdac11	-2.09168	5.08903	0.0200777
Tmprss4	-2.08953	6.2722	0.0084402
Pnp	-2.08913	6.68937	0.00615392
Fyb	-2.0707	6.25757	0.00910128
Pdgfrl	-2.06594	4.87334	0.0281231
Arrdc2	-2.05511	4.3667	0.0456519
Gbp3	-2.05511	4.3667	0.0456519
Zdhhc13	-2.04999	5.76834	0.0106432
Glrx	-2.04675	6.06795	0.00892791
Tnfrsf12a	-2.03162	5.63777	0.0127954
Lifr	-2.02935	4.61939	0.042606
Tmem180	-2.02935	4.61939	0.042606
Prss23	-2.02444	8.71528	0.00368403
Adap1	-2.0234	3.57647	0.137874
Fut2	-2.0234	3.57647	0.137874
Met	-2.0234	3.57647	0.137874
Prkar1b	-2.0234	3.57647	0.137874
Rassf6	-2.0234	3.57647	0.137874
Rom1	-2.0234	3.57647	0.137874
Frat2	-2.01896	5.36224	0.0176996
Cd55	-2.00852	7.43567	0.0053304
Rin2	-2.00699	6.79568	0.00755026
Spint1	-2.0024	8.16855	0.0044677
B3gnt7	-1.99049	3.98997	0.083497
Fam20a	-1.99049	3.98997	0.083497
Maff	-1.99049	3.98997	0.083497
Pctp	-1.99049	3.98997	0.083497
Pla2g7	-1.99049	3.98997	0.083497
Rhbdf2	-1.99049	3.98997	0.083497
Rorc	-1.99049	3.98997	0.083497
Snx30	-1.99049	3.98997	0.083497
Cyb561	-1.98519	6.34434	0.0110772
Atg14	-1.97325	4.3106	0.0572733
Npas2	-1.97325	4.3106	0.0572733
Gpr160	-1.96572	6.81622	0.00860166
Irak2	-1.96264	4.57252	0.0520938
Tapbpl	-1.95545	4.79395	0.0400936
Acat2	-1.95026	4.98574	0.0323089
Ubiad1	-1.94633	5.15492	0.0269514
Frmd8	-1.94326	5.30626	0.0230912
Klf7	-1.94079	5.44316	0.0202064
Srd5a1	-1.9364	7.03094	0.00863415
Fam213a	-1.91977	9.07234	0.00539758
Ptger2	-1.91127	8.15744	0.00645691
Mal2	-1.90892	5.86961	0.0165362
Ece1	-1.90212	5.12284	0.0312329
Tmem204	-1.90212	5.12284	0.0312329
Ldlrap1	-1.89269	4.52406	0.0638717
Smtnl2	-1.89269	4.52406	0.0638717
Pnpla2	-1.8908	6.19813	0.0169988
Ctsl	-1.8876	7.67706	0.00852749
Scarb1	-1.88646	4.25221	0.0721088
Ddx52	-1.88533	5.94539	0.016656
Smpd1	-1.88298	5.85021	0.0165362
Bzw2	-1.87807	7.82439	0.008187
Fuom	-1.87662	7.77352	0.00844566
Crlf3	-1.87619	3.91654	0.109379
Esrp2	-1.87619	3.91654	0.109379
Igsf8	-1.86338	5.24799	0.0302912
Gnl2	-1.8565	5.09002	0.0362528
Arc	-1.85602	3.47758	0.191276
Nrbp2	-1.85602	3.47758	0.191276
P2ry6	-1.85602	3.47758	0.191276
Paqr8	-1.85602	3.47758	0.191276
Rsad2	-1.85602	3.47758	0.191276
Snx33	-1.85602	3.47758	0.191276
Tnfrsf1b	-1.85602	3.47758	0.191276
Prps1	-1.84522	6.43976	0.0161211
Prkab1	-1.84046	7.08273	0.0117777
Slc16a13	-1.8358	4.70988	0.0576834
Mal	-1.81917	4.47389	0.0638717
S100pbp	-1.81917	4.47389	0.0638717
Clu	-1.8054	7.27829	0.0119607
Limk2	-1.80225	5.79037	0.0221354
1700020L24Rik	-1.79834	2.8421	0.430642
1810012K16Rik	-1.79834	2.8421	0.430642
4930523C07Rik	-1.79834	2.8421	0.430642
Adam28	-1.79834	2.8421	0.430642
Aim1	-1.79834	2.8421	0.430642
Arl11	-1.79834	2.8421	0.430642
Aspg	-1.79834	2.8421	0.430642
Awat2	-1.79834	2.8421	0.430642
Bbs12	-1.79834	2.8421	0.430642
C2cd4b	-1.79834	2.8421	0.430642
Ccnyl1	-1.79834	2.8421	0.430642
Ckap2l	-1.79834	2.8421	0.430642
Clec4n	-1.79834	2.8421	0.430642
Csdc2	-1.79834	2.8421	0.430642
Cyb5d1	-1.79834	2.8421	0.430642
Dkk2	-1.79834	2.8421	0.430642
Ept1	-1.79834	2.8421	0.430642
Fbxo21	-1.79834	2.8421	0.430642
Fpr1	-1.79834	2.8421	0.430642
Gch1	-1.79834	2.8421	0.430642
Gm14005	-1.79834	2.8421	0.430642
Hoxb9	-1.79834	2.8421	0.430642
Hs3st6	-1.79834	2.8421	0.430642
Icam1	-1.79834	2.8421	0.430642
Inmt	-1.79834	2.8421	0.430642
Krt17	-1.79834	2.8421	0.430642
Ldlrad4	-1.79834	2.8421	0.430642
Ncf4	-1.79834	2.8421	0.430642
Neurl3	-1.79834	2.8421	0.430642
Notum	-1.79834	2.8421	0.430642
Nuf2	-1.79834	2.8421	0.430642
Obp2a	-1.79834	2.8421	0.430642
Ogfrl1	-1.79834	2.8421	0.430642
Olfml2b	-1.79834	2.8421	0.430642
Plekhh1	-1.79834	2.8421	0.430642
Rassf9	-1.79834	2.8421	0.430642
Rin1	-1.79834	2.8421	0.430642
Sash3	-1.79834	2.8421	0.430642
Scly	-1.79834	2.8421	0.430642
Sgpp2	-1.79834	2.8421	0.430642
Shcbp1	-1.79834	2.8421	0.430642
Slc22a21	-1.79834	2.8421	0.430642
Slc5a9	-1.79834	2.8421	0.430642
Slpi	-1.79834	2.8421	0.430642
Smpdl3b	-1.79834	2.8421	0.430642
Snord35b	-1.79834	2.8421	0.430642
Spata5l1	-1.79834	2.8421	0.430642
Sprr1a	-1.79834	2.8421	0.430642
Susd3	-1.79834	2.8421	0.430642
Sval2	-1.79834	2.8421	0.430642
Tgfa	-1.79834	2.8421	0.430642
Upk2	-1.79834	2.8421	0.430642
Wdr89	-1.79834	2.8421	0.430642
Zfp133-ps	-1.79834	2.8421	0.430642
Zfp597	-1.79834	2.8421	0.430642
Pmaip1	-1.79412	4.19132	0.0910982
Nceh1	-1.79303	5.68393	0.0247606
Cebpb	-1.78325	9.15337	0.00952924
Ifitm1	-1.77556	11.9181	0.00846371
1190003J15Rik	-1.77552	7.4177	0.0128672
Slc39a6	-1.77431	5.76985	0.0244309
Fam43a	-1.77203	4.66591	0.0694193
Pkib	-1.77203	4.66591	0.0694193
Basp1	-1.76871	7.34984	0.0131639
Tmem98	-1.76833	5.94608	0.0305515
Il1f8	-1.76452	6.71337	0.0183652
Tmprss2	-1.76332	7.37744	0.0132434
Haus4	-1.76069	5.02202	0.0490758
Anxa3	-1.75411	6.01805	0.0299008
Cadm1	-1.75205	3.83912	0.143889
Il18bp	-1.75205	3.83912	0.143889
Prr5	-1.75205	3.83912	0.143889
S1pr1	-1.75205	3.83912	0.143889
Tmem159	-1.74915	5.54501	0.0314237
Ydjc	-1.74915	5.54501	0.0314237
Idh2	-1.74672	6.4273	0.0222657
Arhgef28	-1.74171	4.4219	0.078524
Fgfrl1	-1.74171	4.4219	0.078524
Slc45a4	-1.74171	4.4219	0.078524
Sat1	-1.73997	10.8398	0.0100838
Ngef	-1.73715	4.83527	0.0625616
Fdft1	-1.73295	5.41785	0.0365433
Cited2	-1.7298	6.15202	0.0287777
Mapk13	-1.71029	4.98677	0.0572326
Clic4	-1.70532	4.62055	0.0837197
Smg8	-1.70532	4.62055	0.0837197
Fam134c	-1.69546	4.12772	0.11546
Noc2l	-1.69546	4.12772	0.11546
Pard6b	-1.69546	4.12772	0.11546
Spop	-1.69136	6.65879	0.0241523
Slc2a1	-1.67163	5.24893	0.0495298
Socs2	-1.66979	6.24521	0.0320729
Ccdc64b	-1.66663	3.37133	0.266667
Cxcl12	-1.66663	3.37133	0.266667
Enah	-1.66663	3.37133	0.266667
Fbxo5	-1.66663	3.37133	0.266667
Krt12	-1.66663	3.37133	0.266667
Me3	-1.66663	3.37133	0.266667
Pip5k1b	-1.66663	3.37133	0.266667
Rnf180	-1.66663	3.37133	0.266667
Serpinb5	-1.66663	3.37133	0.266667
Sulf2	-1.66663	3.37133	0.266667
Thbd	-1.66663	3.37133	0.266667
Xlr3b	-1.66663	3.37133	0.266667
Zfand4	-1.66663	3.37133	0.266667
Asrgl1	-1.65985	4.36794	0.0967864
Id4	-1.65985	4.36794	0.0967864
3632451O06Rik	-1.65807	4.95062	0.0668461
Mgat1	-1.65807	4.95062	0.0668461
Ccdc109b	-1.65678	5.68471	0.0365185
Lap3	-1.6471	5.77061	0.0353248
Car12	-1.64187	5.091	0.0611377
Klhl21	-1.63537	4.57369	0.101169
Mafk	-1.63537	4.57369	0.101169
Xrcc1	-1.63537	4.57369	0.101169
Zbp1	-1.63537	4.57369	0.101169
Nfe2l1	-1.63479	5.5698	0.0422148
Dusp6	-1.62873	5.21889	0.0565605
Tnfrsf1a	-1.62873	5.21889	0.0565605
Dtnbp1	-1.61803	5.7498	0.0389199
Nkd2	-1.6175	4.75364	0.0880012
A930015D03Rik	-1.61621	3.75726	0.189984
Cers3	-1.61621	3.75726	0.189984
Fbln1	-1.61621	3.75726	0.189984
Gm16516	-1.61621	3.75726	0.189984
Nr1d1	-1.61621	3.75726	0.189984
Plxnb1	-1.61621	3.75726	0.189984
Snora64	-1.61621	3.75726	0.189984
Snora7a	-1.61621	3.75726	0.189984
Stard4	-1.61621	3.75726	0.189984
Tmem38b	-1.61621	3.75726	0.189984
Neu1	-1.61262	6.13674	0.0409764
Myc	-1.60936	6.44141	0.0337497
Ltf	-1.60094	5.54584	0.0470814
Snx7	-1.59317	5.05742	0.0706332
Itga3	-1.58955	4.06116	0.146765
Rdh11	-1.58955	4.06116	0.146765
Rhbdf1	-1.58955	4.06116	0.146765
Sbno2	-1.58955	4.06116	0.146765
Serpina3g	-1.58955	4.06116	0.146765
Tacstd2	-1.5849	8.47305	0.0212351
Wfdc15b	-1.58451	5.18821	0.064661
BC017158	-1.57306	4.31186	0.119582
Cenpa	-1.57306	4.31186	0.119582
Sgms1	-1.57306	4.31186	0.119582
Ctsz	-1.57031	8.19959	0.0241715
Tirap	-1.56628	5.52147	0.0525501
Atxn10	-1.56319	7.22819	0.0284221
Nt5e	-1.54759	4.87547	0.0915827
Alox15	-1.54598	9.7269	0.0225859
Ethe1	-1.54277	5.02303	0.0817032
Trim27	-1.53927	6.27578	0.0460957
Sdcbp	-1.5373	10.2204	0.022675
Slfn2	-1.53641	6.38867	0.0433674
Tuft1	-1.5357	5.27927	0.0678523
Dnph1	-1.52882	5.59418	0.0552156
Rras2	-1.52882	5.59418	0.0552156
Rassf1	-1.51408	6.75791	0.0399573
Dhrs7	-1.51346	6.83958	0.0384121
Tmed6	-1.4928	5.24986	0.0770135
Kif3a	-1.49178	5.12479	0.0847783
Mvp	-1.49178	5.12479	0.0847783
Fkbp1a	-1.49121	10.3579	0.0266323
Pcbd1	-1.49055	4.98779	0.0946183
Mapk6	-1.48702	4.66705	0.124578
Mthfsd	-1.48702	4.66705	0.124578
Ier5l	-1.48439	4.4751	0.122481
Spry1	-1.48439	4.4751	0.122481
Tspan4	-1.48439	4.4751	0.122481
Habp4	-1.48072	4.25349	0.148066
Pigf	-1.48072	4.25349	0.148066
Sh3bp5l	-1.48072	4.25349	0.148066
Smad6	-1.48072	4.25349	0.148066
Vwa2	-1.48072	4.25349	0.148066
Gal3st1	-1.47591	6.16965	0.0589719
Cdca8	-1.47525	3.99134	0.187026
Entpd5	-1.47525	3.99134	0.187026
Fam109a	-1.47525	3.99134	0.187026
Fbxo27	-1.47525	3.99134	0.187026
Nipal2	-1.47525	3.99134	0.187026
Rrm2	-1.47525	3.99134	0.187026
Tmem120b	-1.47525	3.99134	0.187026
Las1l	-1.47039	7.63564	0.036795
Amotl2	-1.46624	3.67042	0.251568
Chst2	-1.46624	3.67042	0.251568
Egflam	-1.46624	3.67042	0.251568
Ell3	-1.46624	3.67042	0.251568
Fbxo31	-1.46624	3.67042	0.251568
Mir425	-1.46624	3.67042	0.251568
Ppp4r1	-1.46624	3.67042	0.251568
Zbtb2	-1.46624	3.67042	0.251568
Map1lc3b	-1.46323	9.35521	0.0307007
Slc30a5	-1.46032	5.54667	0.0681747
Serinc2	-1.44858	6.02007	0.0699132
Apcdd1	-1.44858	5.21983	0.0874894
Psmd1	-1.44858	5.21983	0.0874894
Acvr2b	-1.44856	3.25655	0.372947
Agxt2l2	-1.44856	3.25655	0.372947
Angpt2	-1.44856	3.25655	0.372947
Cdc20	-1.44856	3.25655	0.372947
Cfi	-1.44856	3.25655	0.372947
Cmpk2	-1.44856	3.25655	0.372947
Cxcl10	-1.44856	3.25655	0.372947
Dcbld1	-1.44856	3.25655	0.372947
Enpp1	-1.44856	3.25655	0.372947
Fads1	-1.44856	3.25655	0.372947
Fam105a	-1.44856	3.25655	0.372947
Gabbr1	-1.44856	3.25655	0.372947
Gipc2	-1.44856	3.25655	0.372947
Heatr2	-1.44856	3.25655	0.372947
Hyi	-1.44856	3.25655	0.372947
Krt23	-1.44856	3.25655	0.372947
Krt80	-1.44856	3.25655	0.372947
Lins	-1.44856	3.25655	0.372947
Lpin3	-1.44856	3.25655	0.372947
Mir3112	-1.44856	3.25655	0.372947
Msl3l2	-1.44856	3.25655	0.372947
Nr0b2	-1.44856	3.25655	0.372947
Orm1	-1.44856	3.25655	0.372947
Parp16	-1.44856	3.25655	0.372947
Pih1d2	-1.44856	3.25655	0.372947
Proca1	-1.44856	3.25655	0.372947
Sema3b	-1.44856	3.25655	0.372947
Slc20a1	-1.44856	3.25655	0.372947
Slc25a15	-1.44856	3.25655	0.372947
Smurf1	-1.44856	3.25655	0.372947
Tlr4	-1.44856	3.25655	0.372947
Tmco3	-1.44856	3.25655	0.372947
Tmem63b	-1.44856	3.25655	0.372947
Ugt1a7c	-1.44856	3.25655	0.372947
Zfp398	-1.44856	3.25655	0.372947
Eif4ebp2	-1.44309	5.09199	0.0972207
Gnai1	-1.44309	5.09199	0.0972207
Syne4	-1.44309	5.09199	0.0972207
Dhrs13	-1.43636	4.95166	0.109695
Shmt1	-1.43636	4.95166	0.109695
Fbxl5	-1.43605	6.61508	0.0516486
Bnip3	-1.4282	6.99986	0.0465825
Epn3	-1.42793	4.79613	0.12613
Gjb3	-1.42793	4.79613	0.12613
Tnip1	-1.42793	4.79613	0.12613
Tmed3	-1.4194	8.98814	0.0369579
Hbegf	-1.41707	4.6217	0.14853
Mtus1	-1.41707	4.6217	0.14853
Sema4a	-1.41707	4.6217	0.14853
Acot9	-1.4145	5.85311	0.0784686
Sgms2	-1.4145	5.85311	0.0784686
Tmem43	-1.41149	5.30899	0.0898965
Wtip	-1.41149	5.30899	0.0898965
Grina	-1.40652	6.63834	0.0557373
Zfp422	-1.40322	6.05505	0.077138
Hexb	-1.40313	5.68628	0.0899738
Gm2a	-1.40296	5.18916	0.0994744
Cln6	-1.40253	4.42312	0.14853
Wdsub1	-1.40253	4.42312	0.14853
1700024F13Rik	-1.3982	2.67295	0.658385
4931440P22Rik	-1.3982	2.67295	0.658385
5730507C01Rik	-1.3982	2.67295	0.658385
6430548M08Rik	-1.3982	2.67295	0.658385
AA986860	-1.3982	2.67295	0.658385
Aldh1b1	-1.3982	2.67295	0.658385
Ap2a1	-1.3982	2.67295	0.658385
Ap5b1	-1.3982	2.67295	0.658385
Arg1	-1.3982	2.67295	0.658385
Arhgef37	-1.3982	2.67295	0.658385
Arhgef39	-1.3982	2.67295	0.658385
Ascc2	-1.3982	2.67295	0.658385
B230208H11Rik	-1.3982	2.67295	0.658385
B630019K06Rik	-1.3982	2.67295	0.658385
Bmp2	-1.3982	2.67295	0.658385
C5ar1	-1.3982	2.67295	0.658385
Ccnb1ip1	-1.3982	2.67295	0.658385
Ccr5	-1.3982	2.67295	0.658385
Cd69	-1.3982	2.67295	0.658385
Cdc42bpa	-1.3982	2.67295	0.658385
Cep55	-1.3982	2.67295	0.658385
Cep85	-1.3982	2.67295	0.658385
Chac1	-1.3982	2.67295	0.658385
Chaf1b	-1.3982	2.67295	0.658385
Chodl	-1.3982	2.67295	0.658385
Cnn1	-1.3982	2.67295	0.658385
Cx3cr1	-1.3982	2.67295	0.658385
Cyp2r1	-1.3982	2.67295	0.658385
Dcaf6	-1.3982	2.67295	0.658385
Derl3	-1.3982	2.67295	0.658385
Dhcr24	-1.3982	2.67295	0.658385
Dsc2	-1.3982	2.67295	0.658385
E130215H24Rik	-1.3982	2.67295	0.658385
Egln3	-1.3982	2.67295	0.658385
Fads3	-1.3982	2.67295	0.658385
Fam65a	-1.3982	2.67295	0.658385
Gm5506	-1.3982	2.67295	0.658385
Gnmt	-1.3982	2.67295	0.658385
Gpsm1	-1.3982	2.67295	0.658385
Grhl1	-1.3982	2.67295	0.658385
Hist1h3i	-1.3982	2.67295	0.658385
Hist1h4c	-1.3982	2.67295	0.658385
Hpdl	-1.3982	2.67295	0.658385
Igfbp2	-1.3982	2.67295	0.658385
Il7	-1.3982	2.67295	0.658385
Irf5	-1.3982	2.67295	0.658385
Katnb1	-1.3982	2.67295	0.658385
Knstrn	-1.3982	2.67295	0.658385
Lrrc20	-1.3982	2.67295	0.658385
Lysmd1	-1.3982	2.67295	0.658385
Mast2	-1.3982	2.67295	0.658385
Mcph1	-1.3982	2.67295	0.658385
Med13l	-1.3982	2.67295	0.658385
Mlf1	-1.3982	2.67295	0.658385
Mthfd1l	-1.3982	2.67295	0.658385
Nars2	-1.3982	2.67295	0.658385
Ncapg2	-1.3982	2.67295	0.658385
Pcbp3	-1.3982	2.67295	0.658385
Pdia5	-1.3982	2.67295	0.658385
Pi4kb	-1.3982	2.67295	0.658385
Pkd1	-1.3982	2.67295	0.658385
Plcxd3	-1.3982	2.67295	0.658385
Plekhg2	-1.3982	2.67295	0.658385
Plekhn1	-1.3982	2.67295	0.658385
Polr3a	-1.3982	2.67295	0.658385
Pomt1	-1.3982	2.67295	0.658385
Pop1	-1.3982	2.67295	0.658385
Ppip5k1	-1.3982	2.67295	0.658385
Ptar1	-1.3982	2.67295	0.658385
Qsox2	-1.3982	2.67295	0.658385
Rab11fip3	-1.3982	2.67295	0.658385
Racgap1	-1.3982	2.67295	0.658385
Ribc1	-1.3982	2.67295	0.658385
Rnf24	-1.3982	2.67295	0.658385
Sart1	-1.3982	2.67295	0.658385
Sesn3	-1.3982	2.67295	0.658385
Sgsm2	-1.3982	2.67295	0.658385
Slc29a2	-1.3982	2.67295	0.658385
Slc38a7	-1.3982	2.67295	0.658385
Snord34	-1.3982	2.67295	0.658385
Sowahb	-1.3982	2.67295	0.658385
Specc1	-1.3982	2.67295	0.658385
Spink12	-1.3982	2.67295	0.658385
Sprr2e	-1.3982	2.67295	0.658385
Srbd1	-1.3982	2.67295	0.658385
Stc2	-1.3982	2.67295	0.658385
Susd4	-1.3982	2.67295	0.658385
Tac2	-1.3982	2.67295	0.658385
Tbc1d5	-1.3982	2.67295	0.658385
Tecpr1	-1.3982	2.67295	0.658385
Tenc1	-1.3982	2.67295	0.658385
Tmprss13	-1.3982	2.67295	0.658385
Tnfrsf11b	-1.3982	2.67295	0.658385
Tnk1	-1.3982	2.67295	0.658385
Tom1	-1.3982	2.67295	0.658385
Top3a	-1.3982	2.67295	0.658385
Trp53i11	-1.3982	2.67295	0.658385
Unc13b	-1.3982	2.67295	0.658385
Vamp4	-1.3982	2.67295	0.658385
Wnt5b	-1.3982	2.67295	0.658385
Xdh	-1.3982	2.67295	0.658385
Zbtb49	-1.3982	2.67295	0.658385
Zfp202	-1.3982	2.67295	0.658385
Zfp335	-1.3982	2.67295	0.658385
Zfp354a	-1.3982	2.67295	0.658385
Zfp628	-1.3982	2.67295	0.658385
Zfp661	-1.3982	2.67295	0.658385
Zfyve1	-1.3982	2.67295	0.658385
8430410A17Rik	-1.39494	7.53575	0.0487709
Rab11a	-1.39491	8.50965	0.0423051
Gipc1	-1.39482	7.98945	0.0428246
Rad52	-1.39269	5.05842	0.111592
Ppp1r15a	-1.388	6.38979	0.0664733
Fam108c	-1.38447	6.10566	0.0786252
Atp6v1b2	-1.38262	6.5319	0.0628511
Cep120	-1.38206	4.19262	0.183672
Echdc3	-1.38206	4.19262	0.183672
Manba	-1.38206	4.19262	0.183672
Tmem132a	-1.38206	4.19262	0.183672
Tmem38a	-1.38206	4.19262	0.183672
F2rl1	-1.38006	4.91459	0.127301
Sfn	-1.36495	5.89232	0.086932
Prrx2	-1.36417	4.75474	0.14827
2700038G22Rik	-1.35111	3.91792	0.23879
Aif1l	-1.35111	3.91792	0.23879
Brap	-1.35111	3.91792	0.23879
Cdk1	-1.35111	3.91792	0.23879
Ggta1	-1.35111	3.91792	0.23879
Gm6484	-1.35111	3.91792	0.23879
Itpkc	-1.35111	3.91792	0.23879
Ptrh1	-1.35111	3.91792	0.23879
Rad9a	-1.35111	3.91792	0.23879
Tap2	-1.35111	3.91792	0.23879
Tspan9	-1.35111	3.91792	0.23879
Fth1	-1.34723	11.6268	0.043337
Comt	-1.34528	7.59035	0.055874
Cpt1a	-1.34355	4.57486	0.14853
Cyp51	-1.34355	4.57486	0.14853
Fam117a	-1.34355	4.57486	0.14853
Lpcat4	-1.34355	4.57486	0.14853
Rcn2	-1.32661	7.02716	0.0628368
Pgs1	-1.32436	5.25079	0.114552
Fkrp	-1.32147	4.87653	0.147866
Tcp11l2	-1.3163	5.7088	0.109441
Chpf	-1.31574	4.36918	0.180372
Fosl2	-1.31574	4.36918	0.180372
Lrrn3	-1.31574	4.36918	0.180372
Rell1	-1.31574	4.36918	0.180372
1700017B05Rik	-1.31365	7.25296	0.067719
Ctsb	-1.31063	10.1959	0.0506068
Mboat7	-1.30716	5.12576	0.128892
Tgif1	-1.30622	7.40177	0.0654456
Asf1a	-1.30587	7.92629	0.0581385
Cdca7	-1.30389	5.61897	0.119107
Fam131c	-1.29885	3.57796	0.333681
Garem	-1.29885	3.57796	0.333681
Mfsd6l	-1.29885	3.57796	0.333681
Peo1	-1.29885	3.57796	0.333681
Pip5k1c	-1.29885	3.57796	0.333681
Slc5a1	-1.29885	3.57796	0.333681
Slc5a3	-1.29885	3.57796	0.333681
Creld1	-1.29745	4.71212	0.174456
Polg2	-1.29745	4.71212	0.174456
Ptpn18	-1.29745	4.71212	0.174456
Rhou	-1.29745	4.71212	0.174456
Lrfn4	-1.29697	5.77287	0.11036
Cnn2	-1.29313	6.46978	0.0832275
Btbd6	-1.28628	4.98882	0.147385
Phf10	-1.28628	4.98882	0.147385
Slc1a1	-1.28587	7.69345	0.0648798
Slc44a4	-1.27944	5.8342	0.111199
Ddr1	-1.2777	6.67328	0.0795868
Ddx19a	-1.27615	4.12904	0.228158
Lrrc8e	-1.27615	4.12904	0.228158
Snord4a	-1.27615	4.12904	0.228158
Spin2	-1.27615	4.12904	0.228158
Fen1	-1.26923	5.5958	0.130877
Tpra1	-1.26923	5.5958	0.130877
Smagp	-1.26886	6.70645	0.0845225
St14	-1.26792	6.3069	0.096179
Selenbp1	-1.26736	6.78084	0.0822882
Ngfrap1	-1.2667	8.68699	0.0620126
2700046A07Rik	-1.26609	4.52643	0.177284
Mpp6	-1.26609	4.52643	0.177284
Ralgds	-1.26609	4.52643	0.177284
Cdc42ep4	-1.26602	6.40428	0.0923299
Ccdc134	-1.26041	4.83743	0.171886
Klf9	-1.26041	4.83743	0.171886
Ncln	-1.26041	4.83743	0.171886
Plbd2	-1.26041	4.83743	0.171886
Flot1	-1.25811	6.24824	0.101557
Rela	-1.25811	6.24824	0.101557
P2rx4	-1.25422	5.3099	0.129867
Sdc1	-1.25422	5.3099	0.129867
Pmm1	-1.25243	6.77058	0.0861932
Nudt4	-1.23798	7.14523	0.0784069
Akt1	-1.23542	6.00396	0.113334
Csrp1	-1.2321	7.9082	0.0771848
Pqlc1	-1.23164	5.19011	0.146339
Umps	-1.23164	5.19011	0.146339
Pwwp2b	-1.22998	4.9527	0.169557
Slc19a1	-1.22998	4.9527	0.169557
Ica1	-1.2234	4.31312	0.219277
Gpt2	-1.22143	5.9312	0.121645
Cldn4	-1.21948	5.7941	0.131224
Rnf125	-1.21681	7.54358	0.0837801
Ttc5	-1.21568	6.32164	0.109548
Aatf	-1.21527	3.84053	0.305221
Arhgef16	-1.21527	3.84053	0.305221
Cables1	-1.21527	3.84053	0.305221
Ccdc71l	-1.21527	3.84053	0.305221
Mapk15	-1.21527	3.84053	0.305221
Rhof	-1.21527	3.84053	0.305221
Shb	-1.21527	3.84053	0.305221
Snord87	-1.21527	3.84053	0.305221
Socs6	-1.21527	3.84053	0.305221
Adm	-1.21	5.28111	0.145812
2200002D01Rik	-1.20989	6.88136	0.0930819
Hs3st1	-1.20375	6.91012	0.0937187
Sh3bgrl3	-1.20369	10.9643	0.0705963
Rabep2	-1.19664	4.79722	0.199929
Slc1a5	-1.19548	7.54989	0.0889949
Hdgf	-1.19209	8.09509	0.0840635
9530026P05Rik	-1.19157	3.13174	0.521739
A630001G21Rik	-1.19157	3.13174	0.521739
Aurkb	-1.19157	3.13174	0.521739
C77370	-1.19157	3.13174	0.521739
Ccna2	-1.19157	3.13174	0.521739
Cdc25b	-1.19157	3.13174	0.521739
Cds2	-1.19157	3.13174	0.521739
Cela1	-1.19157	3.13174	0.521739
Chmp4c	-1.19157	3.13174	0.521739
Cpsf1	-1.19157	3.13174	0.521739
Cyp1b1	-1.19157	3.13174	0.521739
D030028A08Rik	-1.19157	3.13174	0.521739
Dbf4	-1.19157	3.13174	0.521739
Dcun1d4	-1.19157	3.13174	0.521739
Dhx58	-1.19157	3.13174	0.521739
Disp1	-1.19157	3.13174	0.521739
Dok1	-1.19157	3.13174	0.521739
Fam210a	-1.19157	3.13174	0.521739
Fbxo30	-1.19157	3.13174	0.521739
Gda	-1.19157	3.13174	0.521739
Gm14403	-1.19157	3.13174	0.521739
Grasp	-1.19157	3.13174	0.521739
Hic1	-1.19157	3.13174	0.521739
Homez	-1.19157	3.13174	0.521739
Ldlrad3	-1.19157	3.13174	0.521739
Man1a	-1.19157	3.13174	0.521739
Map3k5	-1.19157	3.13174	0.521739
Mettl13	-1.19157	3.13174	0.521739
Ms4a6b	-1.19157	3.13174	0.521739
Mtf1	-1.19157	3.13174	0.521739
Mtmr1	-1.19157	3.13174	0.521739
Myof	-1.19157	3.13174	0.521739
Nxpe3	-1.19157	3.13174	0.521739
Pcdh1	-1.19157	3.13174	0.521739
Ppp1r9b	-1.19157	3.13174	0.521739
Ppp2r5a	-1.19157	3.13174	0.521739
Prrg4	-1.19157	3.13174	0.521739
Qsox1	-1.19157	3.13174	0.521739
Sgsm3	-1.19157	3.13174	0.521739
Slc12a4	-1.19157	3.13174	0.521739
Slc19a2	-1.19157	3.13174	0.521739
Slc25a23	-1.19157	3.13174	0.521739
Snora3	-1.19157	3.13174	0.521739
Spred1	-1.19157	3.13174	0.521739
St6galnac6	-1.19157	3.13174	0.521739
Stambpl1	-1.19157	3.13174	0.521739
Stx2	-1.19157	3.13174	0.521739
Taf1c	-1.19157	3.13174	0.521739
Taf9b	-1.19157	3.13174	0.521739
Ttc39a	-1.19157	3.13174	0.521739
Vps16	-1.19157	3.13174	0.521739
Zbtb42	-1.19157	3.13174	0.521739
Zfp282	-1.19157	3.13174	0.521739
Zfp3	-1.19157	3.13174	0.521739
Zfp57	-1.19157	3.13174	0.521739
Zfp955a	-1.19157	3.13174	0.521739
Zscan29	-1.19157	3.13174	0.521739
Endod1	-1.19116	5.3667	0.145296
Ovol2	-1.18854	5.77362	0.142605
Lrrc59	-1.18748	6.83242	0.100864
Dusp22	-1.18423	4.4763	0.21179
Fam203a	-1.18423	4.4763	0.21179
Il15	-1.18423	4.4763	0.21179
Spns1	-1.18423	4.4763	0.21179
Grpel2	-1.18294	5.15878	0.165529
Mid1ip1	-1.18123	8.90302	0.0808908
Gtpbp2	-1.17139	4.91564	0.195166
Gyg	-1.17139	4.91564	0.195166
Apbb2	-1.16185	4.0625	0.283653
B3gnt3	-1.16185	4.0625	0.283653
B4galt2	-1.16185	4.0625	0.283653
Fam21	-1.16185	4.0625	0.283653
Hpn	-1.16185	4.0625	0.283653
Plk1s1	-1.16185	4.0625	0.283653
Pqlc2	-1.16185	4.0625	0.283653
Rabggta	-1.16185	4.0625	0.283653
Rnf208	-1.16185	4.0625	0.283653
Setmar	-1.16185	4.0625	0.283653
Tcf7	-1.16185	4.0625	0.283653
Thop1	-1.16185	4.0625	0.283653
Bcap29	-1.15996	5.52398	0.144317
Id3	-1.1581	8.05746	0.0939444
Chchd10	-1.15615	6.50896	0.118207
Tmem160	-1.1535	7.87058	0.0983996
Mogs	-1.153	6.12386	0.140598
Bag1	-1.15244	9.37241	0.0860128
Agpat6	-1.15035	5.02506	0.190995
Pi4k2a	-1.15035	5.02506	0.190995
Rnf185	-1.15035	5.02506	0.190995
Wbp1l	-1.14826	5.33903	0.162194
Ppap2a	-1.14689	5.59662	0.171981
Isg20	-1.14615	9.29117	0.0884982
Pax8	-1.1428	6.99351	0.10794
Esd	-1.13065	7.96504	0.102321
Lcmt2	-1.12993	4.75585	0.232646
Rab35	-1.12993	4.75585	0.232646
Rcan1	-1.12993	4.75585	0.232646
Rnf26	-1.12993	4.75585	0.232646
Copz2	-1.1284	6.1076	0.150372
Ppm1d	-1.12474	4.25477	0.26675
Prep	-1.12474	4.25477	0.26675
Slc35f6	-1.12474	4.25477	0.26675
Cmas	-1.12162	5.49921	0.159401
Itgb5	-1.11832	5.98697	0.15172
Rexo2	-1.11572	7.55675	0.11155
Dirc2	-1.11033	4.87759	0.224728
Slc35c2	-1.11033	4.87759	0.224728
Ubqln4	-1.11033	4.87759	0.224728
Tmem176a	-1.11015	10.7206	0.0952299
Adat3	-1.10946	3.4791	0.442579
Cenpm	-1.10946	3.4791	0.442579
Clip1	-1.10946	3.4791	0.442579
Dtx2	-1.10946	3.4791	0.442579
Ecm1	-1.10946	3.4791	0.442579
Eps8l1	-1.10946	3.4791	0.442579
Gnal	-1.10946	3.4791	0.442579
Hmgcll1	-1.10946	3.4791	0.442579
Hyou1	-1.10946	3.4791	0.442579
Ift57	-1.10946	3.4791	0.442579
Jag1	-1.10946	3.4791	0.442579
Mir1894	-1.10946	3.4791	0.442579
Mknk1	-1.10946	3.4791	0.442579
Pafah2	-1.10946	3.4791	0.442579
Poc1b	-1.10946	3.4791	0.442579
Sh3d19	-1.10946	3.4791	0.442579
Ssh3	-1.10946	3.4791	0.442579
Tbl2	-1.10946	3.4791	0.442579
Tcirg1	-1.10946	3.4791	0.442579
Tcte2	-1.10946	3.4791	0.442579
Tmco4	-1.10946	3.4791	0.442579
Ulk3	-1.10946	3.4791	0.442579
Unc45a	-1.10946	3.4791	0.442579
Zfp146	-1.10946	3.4791	0.442579
Zfp951	-1.10946	3.4791	0.442579
Slc52a2	-1.10497	6.43227	0.13888
Aig1	-1.10051	5.64335	0.185698
1300002E11Rik	-1.09744	4.42434	0.253153
Abhd5	-1.09744	4.42434	0.253153
Mgll	-1.09744	4.42434	0.253153
Nucb2	-1.09744	4.42434	0.253153
Proser2	-1.09744	4.42434	0.253153
Rps6ka1	-1.09744	4.42434	0.253153
B3gnt2	-1.09405	4.98984	0.21793
Snip1	-1.09405	4.98984	0.21793
Bpnt1	-1.09091	5.96908	0.163047
Cmtm6	-1.09091	5.96908	0.163047
Anxa7	-1.08414	6.02277	0.16191
Lad1	-1.08223	5.474	0.17611
Cpsf4l	-1.08032	5.09397	0.21203
Cyp26c1	-1.08032	5.09397	0.21203
Rxrb	-1.08032	5.09397	0.21203
Stau1	-1.08032	5.09397	0.21203
Mgat2	-1.07815	6.79286	0.137164
Tfcp2l1	-1.07788	6.07453	0.172071
Tk1	-1.07652	4.57603	0.241983
Trip10	-1.07652	4.57603	0.241983
Tmem30b	-1.07314	5.54915	0.206388
Unc119	-1.07314	5.54915	0.206388
Irg1	-1.07257	8.96024	0.11287
Tspan14	-1.06986	7.92405	0.12287
Imp4	-1.06918	5.89447	0.177011
C920025E04Rik	-1.06858	5.19107	0.206864
Ccnt1	-1.06858	5.19107	0.206864
Abcc4	-1.0653	3.7587	0.390133
Ankrd37	-1.0653	3.7587	0.390133
Bri3bp	-1.0653	3.7587	0.390133
Cdca5	-1.0653	3.7587	0.390133
Cry1	-1.0653	3.7587	0.390133
Dusp7	-1.0653	3.7587	0.390133
Erlec1	-1.0653	3.7587	0.390133
Fam211a	-1.0653	3.7587	0.390133
Fbxw8	-1.0653	3.7587	0.390133
Gpr4	-1.0653	3.7587	0.390133
Impdh1	-1.0653	3.7587	0.390133
Lmbr1l	-1.0653	3.7587	0.390133
Lrrc8d	-1.0653	3.7587	0.390133
Marveld1	-1.0653	3.7587	0.390133
Pik3ap1	-1.0653	3.7587	0.390133
Repin1	-1.0653	3.7587	0.390133
S1pr2	-1.0653	3.7587	0.390133
Sav1	-1.0653	3.7587	0.390133
Slc35g1	-1.0653	3.7587	0.390133
Top2a	-1.0653	3.7587	0.390133
Zadh2	-1.0653	3.7587	0.390133
Zfp90	-1.0653	3.7587	0.390133
Rab3d	-1.065	5.62057	0.202662
Glo1	-1.06494	7.2849	0.135175
Tmem176b	-1.06109	10.7353	0.109976
Oat	-1.06086	7.2099	0.135418
Klf2	-1.05998	4.71324	0.270771
Mboat1	-1.05998	4.71324	0.270771
Neat1	-1.05998	4.71324	0.270771
Wbscr27	-1.05998	4.71324	0.270771
Cxcl17	-1.05398	10.2182	0.114196
Mrpl21	-1.05255	6.30866	0.165779
Fyttd1	-1.04955	5.36759	0.198245
Pus1	-1.04955	5.36759	0.198245
Ypel3	-1.04806	9.13694	0.118926
Rnf121	-1.04656	4.83851	0.25882
Slc48a1	-1.04603	6.595	0.151987
Tmbim6	-1.04312	8.88783	0.120857
5031439G07Rik	-1.03771	3.9927	0.352672
Gbp7	-1.03771	3.9927	0.352672
Haus2	-1.03771	3.9927	0.352672
Plekha2	-1.03771	3.9927	0.352672
Rbm38	-1.03771	3.9927	0.352672
Rps15a-ps6	-1.03771	3.9927	0.352672
Supt7l	-1.03771	3.9927	0.352672
Tmie	-1.03771	3.9927	0.352672
Yap1	-1.03771	3.9927	0.352672
Gna12	-1.03547	4.95373	0.248713
Frmd4b	-1.03479	5.52482	0.226132
Ppp2r2a	-1.03479	5.52482	0.226132
Sqrdl	-1.03479	5.52482	0.226132
Snrnp25	-1.03385	7.50206	0.138078
Arid5b	-1.02983	5.98765	0.186153
Cxcl16	-1.02613	5.06042	0.240055
Slc2a12	-1.02613	7.18695	0.149342
Stat3	-1.02554	6.04067	0.184097
Fam63a	-1.02302	5.66656	0.216737
Hmgb3	-1.02073	6.41973	0.171798
C1qtnf7	-1.01883	4.19392	0.324544
Cdk10	-1.01883	4.19392	0.324544
Chtf8	-1.01883	4.19392	0.324544
Cx3cl1	-1.01883	4.19392	0.324544
D230025D16Rik	-1.01883	4.19392	0.324544
Grk6	-1.01883	4.19392	0.324544
Ier5	-1.01883	4.19392	0.324544
Pcolce	-1.01883	4.19392	0.324544
Rcc1	-1.01883	4.19392	0.324544
Scamp5	-1.01883	4.19392	0.324544
Gale	-1.01818	5.15974	0.232558
Herpud1	-1.01788	6.1412	0.192231
Cers2	-1.01773	7.29993	0.152408
Hras1	-1.0158	6.96763	0.152724
Orai1	-1.0134	5.79559	0.208992
Sfxn3	-1.0134	5.79559	0.208992
Gltpd1	-1.01131	5.25265	0.226004
Rab3ip	-1.00922	5.85602	0.205609
Uqcrc1	-1.00548	7.12313	0.160482
Tex30	-1.00543	6.32339	0.184481
Pygo2	-1.00533	5.33993	0.220226
Tcn2	-1.00533	5.33993	0.220226
Cbx7	-1.0051	4.37042	0.302645
Herpud2	-1.0051	4.37042	0.302645
Myo6	-1.0051	4.37042	0.302645
Pcyox1l	-1.0051	4.37042	0.302645
Prob1	-1.0051	4.37042	0.302645
Prodh	-1.0051	4.37042	0.302645
Sepn1	-1.0051	4.37042	0.302645
Zfp655	-1.0051	4.37042	0.302645
Sri	-1.00288	7.35686	0.155871
Slc39a7	-1.00201	6.95862	0.158645
Pld3	-1.00188	5.96977	0.199632
Insig2	-1.00007	5.42222	0.215096
Agpat5	-0.995634	6.07519	0.207703
R3hdm4	-0.99486	7.49616	0.153382
2410016O06Rik	-0.994663	4.52762	0.285115
Adpgk	-0.994663	4.52762	0.285115
Atad3a	-0.994663	4.52762	0.285115
D11Wsu47e	-0.994663	4.52762	0.285115
Noa1	-0.994663	4.52762	0.285115
0610040J01Rik	-0.992847	6.12514	0.204851
Tgfbi	-0.992527	6.86392	0.167044
Arg2	-0.986461	4.66932	0.315121
Gdf10	-0.986461	4.66932	0.315121
Il18	-0.986461	4.66932	0.315121
Pelo	-0.986461	4.66932	0.315121
Samd1	-0.986461	4.66932	0.315121
Stx3	-0.986461	4.66932	0.315121
Tspan5	-0.986461	4.66932	0.315121
Stard5	-0.981459	6.35182	0.193208
Prkaa1	-0.979847	4.79831	0.298081
Spata6	-0.979847	4.79831	0.298081
Spryd3	-0.979847	4.79831	0.298081
Ly6a	-0.974821	8.50795	0.150888
Zfp36	-0.974575	6.51056	0.186184
Glb1	-0.969834	5.02607	0.2718
Gtdc2	-0.969834	5.02607	0.2718
Med22	-0.969834	5.02607	0.2718
Ppm1a	-0.969224	6.05837	0.207703
Pcyox1	-0.965954	5.12772	0.261464
Slc35c1	-0.965954	5.12772	0.261464
Pla2g12a	-0.965645	6.15772	0.215077
Id1	-0.965449	7.98495	0.160666
Syngr2	-0.964938	7.77699	0.165697
Snx2	-0.963479	6.81436	0.182243
Ddx28	-0.962615	5.22266	0.252505
Ppan	-0.962615	5.22266	0.252505
Cct6a	-0.962534	6.25066	0.209263
Cnppd1	-0.959711	5.31172	0.244669
Pigs	-0.959711	5.31172	0.244669
Fam46b	-0.954908	5.47486	0.271493
Nit1	-0.954908	5.47486	0.271493
Fitm2	-0.9529	5.54998	0.263542
Rhpn2	-0.951099	5.62138	0.256416
Vasp	-0.951099	5.62138	0.256416
Hspa5	-0.950674	9.17211	0.15771
Actr1b	-0.949475	5.6894	0.249994
Sltm	-0.949475	5.6894	0.249994
Tfdp1	-0.949475	5.6894	0.249994
Cd47	-0.94665	6.86436	0.187227
Tspan1	-0.936849	8.05987	0.170351
Sdf2l1	-0.935376	7.57069	0.175796
Smim6	-0.933157	6.69852	0.194407
Fbxo22	-0.931855	6.82477	0.196306
Lbp	-0.931564	6.85468	0.194796
Hibadh	-0.931017	6.91269	0.191971
Sepp1	-0.916649	7.1403	0.199265
Smpdl3a	-0.916624	7.11581	0.200597
Cd164	-0.916515	7.01348	0.206468
Ctxn1	-0.916012	6.6196	0.207044
Btd	-0.914908	6.02411	0.236841
Sigmar1	-0.914645	5.91472	0.246285
Phc2	-0.913964	5.66735	0.271034
Map2k4	-0.913749	5.59824	0.278896
Kansl2	-0.912604	5.28295	0.271828
Wdr45	-0.912604	5.28295	0.271828
Wasl	-0.912216	5.19202	0.282111
Asb3	-0.911769	5.09495	0.293949
Kbtbd4	-0.911248	4.99087	0.307713
Csnk1g3	-0.910633	4.87866	0.323905
Mul1	-0.910633	4.87866	0.323905
Snx12	-0.910633	4.87866	0.323905
Zranb1	-0.910633	4.87866	0.323905
Ccdc85b	-0.909896	4.75696	0.343208
Fbxw9	-0.909896	4.75696	0.343208
Ip6k1	-0.909896	4.75696	0.343208
Mettl18	-0.909896	4.75696	0.343208
Oas1a	-0.909896	4.75696	0.343208
Rfxap	-0.909896	4.75696	0.343208
2024-03-07	-0.908997	4.62401	0.315121
Cyth1	-0.908997	4.62401	0.315121
Sidt2	-0.908997	4.62401	0.315121
Slc25a28	-0.908997	4.62401	0.315121
Alg2	-0.907876	4.47751	0.335879
Calcoco1	-0.907876	4.47751	0.335879
Cog6	-0.907876	4.47751	0.335879
Dvl1	-0.907876	4.47751	0.335879
Jup	-0.907876	4.47751	0.335879
Nagpa	-0.907876	4.47751	0.335879
Oxr1	-0.907876	4.47751	0.335879
Tbl1x	-0.907876	4.47751	0.335879
Ccdc86	-0.906439	4.31438	0.361697
Kctd20	-0.906439	4.31438	0.361697
Tbc1d25	-0.906439	4.31438	0.361697
Zdhhc9	-0.906439	4.31438	0.361697
4930444A02Rik	-0.90453	4.13037	0.394643
Agpat1	-0.90453	4.13037	0.394643
Dnajc18	-0.90453	4.13037	0.394643
E130308A19Rik	-0.90453	4.13037	0.394643
Klf4	-0.90453	4.13037	0.394643
Mta3	-0.90453	4.13037	0.394643
Nek6	-0.90453	4.13037	0.394643
Slc25a44	-0.90453	4.13037	0.394643
Snai1	-0.90453	4.13037	0.394643
Stxbp3b	-0.90453	4.13037	0.394643
Wbscr16	-0.90453	4.13037	0.394643
Prdx6	-0.904316	8.60865	0.182582
A230050P20Rik	-0.901872	3.91931	0.438083
Aldh4a1	-0.901872	3.91931	0.438083
Cdca3	-0.901872	3.91931	0.438083
Ctnnbip1	-0.901872	3.91931	0.438083
Epn1	-0.901872	3.91931	0.438083
Fam64a	-0.901872	3.91931	0.438083
Gimap1	-0.901872	3.91931	0.438083
Gm10664	-0.901872	3.91931	0.438083
Gzma	-0.901872	3.91931	0.438083
Ipmk	-0.901872	3.91931	0.438083
Mier2	-0.901872	3.91931	0.438083
Mthfd1	-0.901872	3.91931	0.438083
Nfkbiz	-0.901872	3.91931	0.438083
Parp3	-0.901872	3.91931	0.438083
Pcgf5	-0.901872	3.91931	0.438083
Pcid2	-0.901872	3.91931	0.438083
Slc25a22	-0.901872	3.91931	0.438083
Wdr46	-0.901872	3.91931	0.438083
Zbtb9	-0.901872	3.91931	0.438083
Pdia6	-0.901045	7.75143	0.196252
Bcl2l1	-0.900909	6.83511	0.210879
Junb	-0.899555	8.18322	0.191603
2310022A10Rik	-0.897914	3.67188	0.497906
9430015G10Rik	-0.897914	3.67188	0.497906
Acta2	-0.897914	3.67188	0.497906
Adam9	-0.897914	3.67188	0.497906
Ang	-0.897914	3.67188	0.497906
Arhgap8	-0.897914	3.67188	0.497906
BC021614	-0.897914	3.67188	0.497906
Birc5	-0.897914	3.67188	0.497906
Cdc42ep1	-0.897914	3.67188	0.497906
Cdkn1a	-0.897914	3.67188	0.497906
Crkl	-0.897914	3.67188	0.497906
Cryz	-0.897914	3.67188	0.497906
Ctps2	-0.897914	3.67188	0.497906
Cxadr	-0.897914	3.67188	0.497906
Cyp2j6	-0.897914	3.67188	0.497906
Dpp7	-0.897914	3.67188	0.497906
Fam83h	-0.897914	3.67188	0.497906
Gga3	-0.897914	3.67188	0.497906
Hps6	-0.897914	3.67188	0.497906
Klhl5	-0.897914	3.67188	0.497906
Med17	-0.897914	3.67188	0.497906
Mterfd3	-0.897914	3.67188	0.497906
Mybbp1a	-0.897914	3.67188	0.497906
N4bp1	-0.897914	3.67188	0.497906
Nop9	-0.897914	3.67188	0.497906
Pck2	-0.897914	3.67188	0.497906
Pex5	-0.897914	3.67188	0.497906
Rnf19b	-0.897914	3.67188	0.497906
Shq1	-0.897914	3.67188	0.497906
Slc27a4	-0.897914	3.67188	0.497906
Slc7a6	-0.897914	3.67188	0.497906
Snord49a	-0.897914	3.67188	0.497906
Sytl1	-0.897914	3.67188	0.497906
Taok3	-0.897914	3.67188	0.497906
Trim16	-0.897914	3.67188	0.497906
Mesdc2	-0.892825	6.29556	0.241021
Tmem125	-0.892006	6.25126	0.245019
Nbl1	-0.891745	7.68096	0.204266
0610009B14Rik	-0.891397	3.37288	0.585507
3000002C10Rik	-0.891397	3.37288	0.585507
9330151L19Rik	-0.891397	3.37288	0.585507
AI480653	-0.891397	3.37288	0.585507
Ankrd9	-0.891397	3.37288	0.585507
Aste1	-0.891397	3.37288	0.585507
Atxn2l	-0.891397	3.37288	0.585507
Aurka	-0.891397	3.37288	0.585507
Bcl2l13	-0.891397	3.37288	0.585507
Bin1	-0.891397	3.37288	0.585507
Brpf1	-0.891397	3.37288	0.585507
Cerk	-0.891397	3.37288	0.585507
Chn1	-0.891397	3.37288	0.585507
Cluh	-0.891397	3.37288	0.585507
Ddit4	-0.891397	3.37288	0.585507
Ddx27	-0.891397	3.37288	0.585507
E430018J23Rik	-0.891397	3.37288	0.585507
Elk1	-0.891397	3.37288	0.585507
Ell2	-0.891397	3.37288	0.585507
Elmod3	-0.891397	3.37288	0.585507
Epas1	-0.891397	3.37288	0.585507
Exoc6	-0.891397	3.37288	0.585507
Fam115a	-0.891397	3.37288	0.585507
Fam117b	-0.891397	3.37288	0.585507
Fam160a2	-0.891397	3.37288	0.585507
Fam189b	-0.891397	3.37288	0.585507
Gjb1	-0.891397	3.37288	0.585507
Gtpbp6	-0.891397	3.37288	0.585507
Gys1	-0.891397	3.37288	0.585507
Hdac8	-0.891397	3.37288	0.585507
Inpp5e	-0.891397	3.37288	0.585507
Ispd	-0.891397	3.37288	0.585507
Large	-0.891397	3.37288	0.585507
Mvd	-0.891397	3.37288	0.585507
Nupl1	-0.891397	3.37288	0.585507
Ptprk	-0.891397	3.37288	0.585507
Rffl	-0.891397	3.37288	0.585507
Rint1	-0.891397	3.37288	0.585507
S100a8	-0.891397	3.37288	0.585507
Slc25a25	-0.891397	3.37288	0.585507
Slc25a26	-0.891397	3.37288	0.585507
Slc2a8	-0.891397	3.37288	0.585507
Thra	-0.891397	3.37288	0.585507
Tmem139	-0.891397	3.37288	0.585507
Tssk6	-0.891397	3.37288	0.585507
Usp40	-0.891397	3.37288	0.585507
Usp48	-0.891397	3.37288	0.585507
Zer1	-0.891397	3.37288	0.585507
Zfp184	-0.891397	3.37288	0.585507
Zfp710	-0.891397	3.37288	0.585507
Zfp772	-0.891397	3.37288	0.585507
Tuba4a	-0.891353	8.0561	0.191737
Perp	-0.89091	8.34303	0.18945
Mmp2	-0.885711	5.95235	0.258293
Wbp5	-0.885704	10.4845	0.181985
Surf4	-0.884377	7.72488	0.205843
Setd8	-0.884354	5.89589	0.26415
Ctbp2	-0.882878	5.83714	0.270547
Chmp1a	-0.881483	7.91669	0.202523
Minpp1	-0.881266	5.77588	0.277562
Pofut2	-0.881266	5.77588	0.277562
Ube2l6	-0.88021	7.16475	0.216187
1700021K19Rik	-0.878652	2.99499	0.726708
4632415L05Rik	-0.878652	2.99499	0.726708
Acsf3	-0.878652	2.99499	0.726708
Adam15	-0.878652	2.99499	0.726708
Ampd2	-0.878652	2.99499	0.726708
Atf6	-0.878652	2.99499	0.726708
Atp6v0e2	-0.878652	2.99499	0.726708
Bex2	-0.878652	2.99499	0.726708
Camsap3	-0.878652	2.99499	0.726708
Carm1	-0.878652	2.99499	0.726708
Ccdc22	-0.878652	2.99499	0.726708
Ccl7	-0.878652	2.99499	0.726708
Cd276	-0.878652	2.99499	0.726708
Cdk20	-0.878652	2.99499	0.726708
Cenpl	-0.878652	2.99499	0.726708
Cep95	-0.878652	2.99499	0.726708
Chpf2	-0.878652	2.99499	0.726708
Clec4a1	-0.878652	2.99499	0.726708
Cnnm3	-0.878652	2.99499	0.726708
Creb3l2	-0.878652	2.99499	0.726708
Crebl2	-0.878652	2.99499	0.726708
D16Ertd472e	-0.878652	2.99499	0.726708
Ddx19b	-0.878652	2.99499	0.726708
Dvl3	-0.878652	2.99499	0.726708
Dyrk3	-0.878652	2.99499	0.726708
E2f1	-0.878652	2.99499	0.726708
Epb4.9	-0.878652	2.99499	0.726708
Ero1l	-0.878652	2.99499	0.726708
Evi2a	-0.878652	2.99499	0.726708
Ezh2	-0.878652	2.99499	0.726708
Fam118a	-0.878652	2.99499	0.726708
Fbxl18	-0.878652	2.99499	0.726708
Fgl2	-0.878652	2.99499	0.726708
Frat1	-0.878652	2.99499	0.726708
Furin	-0.878652	2.99499	0.726708
Gcc1	-0.878652	2.99499	0.726708
Gins3	-0.878652	2.99499	0.726708
Gpr39	-0.878652	2.99499	0.726708
Hdac5	-0.878652	2.99499	0.726708
Hinfp	-0.878652	2.99499	0.726708
Hip1	-0.878652	2.99499	0.726708
Hsh2d	-0.878652	2.99499	0.726708
Icosl	-0.878652	2.99499	0.726708
Ighmbp2	-0.878652	2.99499	0.726708
Il3ra	-0.878652	2.99499	0.726708
Impa2	-0.878652	2.99499	0.726708
Ipp	-0.878652	2.99499	0.726708
Iqcb1	-0.878652	2.99499	0.726708
Irgq	-0.878652	2.99499	0.726708
Lcor	-0.878652	2.99499	0.726708
Lrrc47	-0.878652	2.99499	0.726708
Ly6c2	-0.878652	2.99499	0.726708
Mettl4	-0.878652	2.99499	0.726708
Mir744	-0.878652	2.99499	0.726708
Mxd3	-0.878652	2.99499	0.726708
Nab2	-0.878652	2.99499	0.726708
Nfkb2	-0.878652	2.99499	0.726708
Nhlrc1	-0.878652	2.99499	0.726708
Nle1	-0.878652	2.99499	0.726708
Osbpl3	-0.878652	2.99499	0.726708
Pde4d	-0.878652	2.99499	0.726708
Pgm3	-0.878652	2.99499	0.726708
Piga	-0.878652	2.99499	0.726708
Pigm	-0.878652	2.99499	0.726708
Pkmyt1	-0.878652	2.99499	0.726708
Plekhg5	-0.878652	2.99499	0.726708
Polg	-0.878652	2.99499	0.726708
Polr1b	-0.878652	2.99499	0.726708
Ppp1r18	-0.878652	2.99499	0.726708
Prdm16	-0.878652	2.99499	0.726708
Prf1	-0.878652	2.99499	0.726708
Prkar2a	-0.878652	2.99499	0.726708
Rad51	-0.878652	2.99499	0.726708
Rad51ap1	-0.878652	2.99499	0.726708
Ralgapb	-0.878652	2.99499	0.726708
Raph1	-0.878652	2.99499	0.726708
Sbk1	-0.878652	2.99499	0.726708
Serpinb12	-0.878652	2.99499	0.726708
Sgcb	-0.878652	2.99499	0.726708
Slc11a2	-0.878652	2.99499	0.726708
Slc44a1	-0.878652	2.99499	0.726708
Smim5	-0.878652	2.99499	0.726708
Smyd3	-0.878652	2.99499	0.726708
Snx14	-0.878652	2.99499	0.726708
Snx19	-0.878652	2.99499	0.726708
Sp2	-0.878652	2.99499	0.726708
Syne2	-0.878652	2.99499	0.726708
Syt11	-0.878652	2.99499	0.726708
Them6	-0.878652	2.99499	0.726708
Tmc6	-0.878652	2.99499	0.726708
Tmem2	-0.878652	2.99499	0.726708
Tmtc1	-0.878652	2.99499	0.726708
Tsr1	-0.878652	2.99499	0.726708
Ttc7	-0.878652	2.99499	0.726708
Txnrd3	-0.878652	2.99499	0.726708
Uhrf1	-0.878652	2.99499	0.726708
Usp36	-0.878652	2.99499	0.726708
Whamm	-0.878652	2.99499	0.726708
Zbtb14	-0.878652	2.99499	0.726708
Zc2hc1c	-0.878652	2.99499	0.726708
Zdhhc8	-0.878652	2.99499	0.726708
Zfp395	-0.878652	2.99499	0.726708
Zfp652	-0.878652	2.99499	0.726708
Zfp874b	-0.878652	2.99499	0.726708
Zfp94	-0.878652	2.99499	0.726708
Zhx3	-0.878652	2.99499	0.726708
Zswim4	-0.878652	2.99499	0.726708
Zw10	-0.878652	2.99499	0.726708
Apba3	-0.877556	5.64494	0.293828
Acp5	-0.875406	5.57472	0.303322
Map3k3	-0.875406	5.57472	0.303322
Rras	-0.873976	6.40763	0.24263
Ric8	-0.870339	5.42309	0.325858
Tpp1	-0.867326	5.34083	0.290499
Sac3d1	-0.866975	7.13269	0.224921
2024-03-02	-0.866525	6.1902	0.26429
Fbxl3	-0.866525	6.1902	0.26429
Smad1	-0.864722	6.14247	0.269623
M6pr	-0.864409	8.02606	0.206497
H2-T23	-0.862788	6.09312	0.258884
Mafg	-0.862788	6.09312	0.258884
Bag2	-0.860708	6.04201	0.264252
Lrp10	-0.860708	6.04201	0.264252
Cnp	-0.860477	7.52264	0.214315
Mrps27	-0.859993	5.16071	0.315146
Mcl1	-0.85947	6.54869	0.240647
Rab5b	-0.855469	5.06142	0.330406
Mrps6	-0.854549	10.3644	0.197544
Dedd2	-0.853412	5.87681	0.283299
Gmds	-0.850181	4.95477	0.348276
Mxi1	-0.850181	4.95477	0.348276
Psen1	-0.850181	4.95477	0.348276
Wls	-0.848735	7.82435	0.219718
Cblc	-0.847421	5.75512	0.299162
Wdr55	-0.847421	5.75512	0.299162
Lman2	-0.846378	6.26658	0.269208
Gnl1	-0.843918	4.83958	0.369464
Irf1	-0.843918	4.83958	0.369464
Mettl21a	-0.843918	4.83958	0.369464
St3gal1	-0.843918	4.83958	0.369464
1600016N20Rik	-0.842572	2.48112	1
1700066B19Rik	-0.842572	2.48112	1
2410066E13Rik	-0.842572	2.48112	1
4632428N05Rik	-0.842572	2.48112	1
4632434I11Rik	-0.842572	2.48112	1
4833418N02Rik	-0.842572	2.48112	1
4930503L19Rik	-0.842572	2.48112	1
4930563F08Rik	-0.842572	2.48112	1
4932416H05Rik	-0.842572	2.48112	1
4933403G14Rik	-0.842572	2.48112	1
4933431E20Rik	-0.842572	2.48112	1
5430402O13Rik	-0.842572	2.48112	1
5430427O19Rik	-0.842572	2.48112	1
5730577I03Rik	-0.842572	2.48112	1
8030462N17Rik	-0.842572	2.48112	1
9430020K01Rik	-0.842572	2.48112	1
9830147E19Rik	-0.842572	2.48112	1
A930006K02Rik	-0.842572	2.48112	1
Aak1	-0.842572	2.48112	1
Aars2	-0.842572	2.48112	1
Abcb5	-0.842572	2.48112	1
Abcd4	-0.842572	2.48112	1
Abcg1	-0.842572	2.48112	1
Abl2	-0.842572	2.48112	1
Acad10	-0.842572	2.48112	1
Acad12	-0.842572	2.48112	1
Acrbp	-0.842572	2.48112	1
Acss3	-0.842572	2.48112	1
Adamts1	-0.842572	2.48112	1
Adck3	-0.842572	2.48112	1
AI661453	-0.842572	2.48112	1
Akr1c18	-0.842572	2.48112	1
Alg13	-0.842572	2.48112	1
Amigo1	-0.842572	2.48112	1
Amigo3	-0.842572	2.48112	1
Amot	-0.842572	2.48112	1
Anks6	-0.842572	2.48112	1
Ano9	-0.842572	2.48112	1
Aqp5	-0.842572	2.48112	1
Arhgap11a	-0.842572	2.48112	1
Arid3a	-0.842572	2.48112	1
Arl5c	-0.842572	2.48112	1
Armc9	-0.842572	2.48112	1
Armcx3	-0.842572	2.48112	1
Arxes1	-0.842572	2.48112	1
Atad5	-0.842572	2.48112	1
Atf7	-0.842572	2.48112	1
Atg2a	-0.842572	2.48112	1
Atxn7l2	-0.842572	2.48112	1
AW046200	-0.842572	2.48112	1
Bahd1	-0.842572	2.48112	1
Batf3	-0.842572	2.48112	1
Bbs9	-0.842572	2.48112	1
BC005764	-0.842572	2.48112	1
BC021891	-0.842572	2.48112	1
BC030500	-0.842572	2.48112	1
BC048403	-0.842572	2.48112	1
Bend4	-0.842572	2.48112	1
Bora	-0.842572	2.48112	1
Btc	-0.842572	2.48112	1
C330022C24Rik	-0.842572	2.48112	1
Cadm4	-0.842572	2.48112	1
Calhm2	-0.842572	2.48112	1
Camk2n1	-0.842572	2.48112	1
Cbl	-0.842572	2.48112	1
Cbx2	-0.842572	2.48112	1
Ccdc142	-0.842572	2.48112	1
Ccdc149	-0.842572	2.48112	1
Ccdc171	-0.842572	2.48112	1
Ccdc57	-0.842572	2.48112	1
Ccdc85c	-0.842572	2.48112	1
Ccdc92	-0.842572	2.48112	1
Ccl2	-0.842572	2.48112	1
Cd164l2	-0.842572	2.48112	1
Cd300ld	-0.842572	2.48112	1
Cd37	-0.842572	2.48112	1
Cdc45	-0.842572	2.48112	1
Cdc7	-0.842572	2.48112	1
Cdca2	-0.842572	2.48112	1
Cdca7l	-0.842572	2.48112	1
Cdh13	-0.842572	2.48112	1
Cep104	-0.842572	2.48112	1
Chia	-0.842572	2.48112	1
Clec1a	-0.842572	2.48112	1
Clhc1	-0.842572	2.48112	1
Cpeb1	-0.842572	2.48112	1
Crim1	-0.842572	2.48112	1
Cul9	-0.842572	2.48112	1
Cxcl1	-0.842572	2.48112	1
Dact1	-0.842572	2.48112	1
Dak	-0.842572	2.48112	1
Dapk2	-0.842572	2.48112	1
Dcp1a	-0.842572	2.48112	1
Def6	-0.842572	2.48112	1
Dennd1c	-0.842572	2.48112	1
Dennd2a	-0.842572	2.48112	1
Dfna5	-0.842572	2.48112	1
Dhx35	-0.842572	2.48112	1
Diap2	-0.842572	2.48112	1
Dpy19l4	-0.842572	2.48112	1
Dst	-0.842572	2.48112	1
Dtl	-0.842572	2.48112	1
Dusp18	-0.842572	2.48112	1
Dyrk2	-0.842572	2.48112	1
E2f3	-0.842572	2.48112	1
Efna3	-0.842572	2.48112	1
Eif2c2	-0.842572	2.48112	1
Elf4	-0.842572	2.48112	1
Eno3	-0.842572	2.48112	1
Entpd1	-0.842572	2.48112	1
Epha2	-0.842572	2.48112	1
Ercc6	-0.842572	2.48112	1
Esco2	-0.842572	2.48112	1
Etohi1	-0.842572	2.48112	1
Evc2	-0.842572	2.48112	1
Evi2b	-0.842572	2.48112	1
Fam109b	-0.842572	2.48112	1
Fam199x	-0.842572	2.48112	1
Fam214a	-0.842572	2.48112	1
Fam83g	-0.842572	2.48112	1
Fam89a	-0.842572	2.48112	1
Fan1	-0.842572	2.48112	1
Far2	-0.842572	2.48112	1
Fbln7	-0.842572	2.48112	1
Fermt3	-0.842572	2.48112	1
Fgd2	-0.842572	2.48112	1
Fgd6	-0.842572	2.48112	1
Fignl1	-0.842572	2.48112	1
Fkbp1b	-0.842572	2.48112	1
Fmnl3	-0.842572	2.48112	1
Foxp4	-0.842572	2.48112	1
Frmd5	-0.842572	2.48112	1
Fut9	-0.842572	2.48112	1
Galc	-0.842572	2.48112	1
Gas2	-0.842572	2.48112	1
Gcn1l1	-0.842572	2.48112	1
Gdap10	-0.842572	2.48112	1
Glb1l	-0.842572	2.48112	1
Glcci1	-0.842572	2.48112	1
Glis3	-0.842572	2.48112	1
Gm15760	-0.842572	2.48112	1
Gm16617	-0.842572	2.48112	1
Gm3414	-0.842572	2.48112	1
Gm5069	-0.842572	2.48112	1
Gm7008	-0.842572	2.48112	1
Gm9833	-0.842572	2.48112	1
Gp49a	-0.842572	2.48112	1
Gpatch2l	-0.842572	2.48112	1
Gpr137b	-0.842572	2.48112	1
Gpr153	-0.842572	2.48112	1
Gpr64	-0.842572	2.48112	1
Grb14	-0.842572	2.48112	1
Gsg2	-0.842572	2.48112	1
Gsta3	-0.842572	2.48112	1
Gstcd	-0.842572	2.48112	1
H2-T10	-0.842572	2.48112	1
Hacl1	-0.842572	2.48112	1
Hapln3	-0.842572	2.48112	1
Has2	-0.842572	2.48112	1
Hck	-0.842572	2.48112	1
Helq	-0.842572	2.48112	1
Helz2	-0.842572	2.48112	1
Hira	-0.842572	2.48112	1
Hist1h2ad	-0.842572	2.48112	1
Hist2h2bb	-0.842572	2.48112	1
Hmmr	-0.842572	2.48112	1
Hsd17b7	-0.842572	2.48112	1
Hvcn1	-0.842572	2.48112	1
Idi1	-0.842572	2.48112	1
Ifit2	-0.842572	2.48112	1
Igj	-0.842572	2.48112	1
Igsf6	-0.842572	2.48112	1
Il17ra	-0.842572	2.48112	1
Inppl1	-0.842572	2.48112	1
Insig1	-0.842572	2.48112	1
Ipo7	-0.842572	2.48112	1
Iqce	-0.842572	2.48112	1
Itga1	-0.842572	2.48112	1
Itgb7	-0.842572	2.48112	1
Itgb8	-0.842572	2.48112	1
Itpr3	-0.842572	2.48112	1
Kcnip3	-0.842572	2.48112	1
Kcnn4	-0.842572	2.48112	1
Kdm8	-0.842572	2.48112	1
Kif20b	-0.842572	2.48112	1
Kif2c	-0.842572	2.48112	1
Kifc2	-0.842572	2.48112	1
Klhl23	-0.842572	2.48112	1
Krtap13	-0.842572	2.48112	1
Lbh	-0.842572	2.48112	1
Lepr	-0.842572	2.48112	1
Lfng	-0.842572	2.48112	1
Lig1	-0.842572	2.48112	1
Lipg	-0.842572	2.48112	1
Lmcd1	-0.842572	2.48112	1
Lnpep	-0.842572	2.48112	1
Lpar2	-0.842572	2.48112	1
Lpcat1	-0.842572	2.48112	1
Lpcat2	-0.842572	2.48112	1
Lphn3	-0.842572	2.48112	1
Lrrc25	-0.842572	2.48112	1
Lsamp	-0.842572	2.48112	1
Lss	-0.842572	2.48112	1
Ly75	-0.842572	2.48112	1
Ly9	-0.842572	2.48112	1
Macrod1	-0.842572	2.48112	1
Magee1	-0.842572	2.48112	1
Magi3	-0.842572	2.48112	1
Map3k14	-0.842572	2.48112	1
Map9	-0.842572	2.48112	1
Mapk8ip1	-0.842572	2.48112	1
Mb21d2	-0.842572	2.48112	1
Mfsd7b	-0.842572	2.48112	1
Milr1	-0.842572	2.48112	1
Mir145	-0.842572	2.48112	1
Mir205	-0.842572	2.48112	1
Mir27b	-0.842572	2.48112	1
Mir466i	-0.842572	2.48112	1
Mki67	-0.842572	2.48112	1
Mks1	-0.842572	2.48112	1
Mmp19	-0.842572	2.48112	1
Mre11a	-0.842572	2.48112	1
Mutyh	-0.842572	2.48112	1
Myh14	-0.842572	2.48112	1
Myo19	-0.842572	2.48112	1
Ncapg	-0.842572	2.48112	1
Ncoa1	-0.842572	2.48112	1
Nek3	-0.842572	2.48112	1
Nek4	-0.842572	2.48112	1
Nfatc1	-0.842572	2.48112	1
Nfatc4	-0.842572	2.48112	1
Nfya	-0.842572	2.48112	1
Nhlrc3	-0.842572	2.48112	1
Nhsl1	-0.842572	2.48112	1
Nin	-0.842572	2.48112	1
Ntf3	-0.842572	2.48112	1
Ntf5	-0.842572	2.48112	1
Nup133	-0.842572	2.48112	1
Nup160	-0.842572	2.48112	1
Nusap1	-0.842572	2.48112	1
Orc1	-0.842572	2.48112	1
Pank1	-0.842572	2.48112	1
Paqr7	-0.842572	2.48112	1
Pcdh17	-0.842572	2.48112	1
Pcgf3	-0.842572	2.48112	1
Pcsk4	-0.842572	2.48112	1
Pde2a	-0.842572	2.48112	1
Pf4	-0.842572	2.48112	1
Pfkfb4	-0.842572	2.48112	1
Pfkp	-0.842572	2.48112	1
Phf7	-0.842572	2.48112	1
Phf8	-0.842572	2.48112	1
Phka1	-0.842572	2.48112	1
Phtf2	-0.842572	2.48112	1
Pilra	-0.842572	2.48112	1
Plce1	-0.842572	2.48112	1
Plekha7	-0.842572	2.48112	1
Plekhg1	-0.842572	2.48112	1
Plekhm3	-0.842572	2.48112	1
Plk1	-0.842572	2.48112	1
Pms1	-0.842572	2.48112	1
Pnpla7	-0.842572	2.48112	1
Poc1a	-0.842572	2.48112	1
Pogk	-0.842572	2.48112	1
Pom121	-0.842572	2.48112	1
Ppargc1a	-0.842572	2.48112	1
Ppm1j	-0.842572	2.48112	1
Ppp1r13l	-0.842572	2.48112	1
Ppp1r9a	-0.842572	2.48112	1
Prkd1	-0.842572	2.48112	1
Prr12	-0.842572	2.48112	1
Prrc2a	-0.842572	2.48112	1
Ptges3l	-0.842572	2.48112	1
Ptpn23	-0.842572	2.48112	1
Ptpn7	-0.842572	2.48112	1
Qser1	-0.842572	2.48112	1
R74862	-0.842572	2.48112	1
Rad18	-0.842572	2.48112	1
Rasl10a	-0.842572	2.48112	1
Rasl11b	-0.842572	2.48112	1
Rcan3	-0.842572	2.48112	1
Rftn2	-0.842572	2.48112	1
Rgl1	-0.842572	2.48112	1
Rnf32	-0.842572	2.48112	1
Rrad	-0.842572	2.48112	1
S100a3	-0.842572	2.48112	1
Samd5	-0.842572	2.48112	1
Sardh	-0.842572	2.48112	1
Scarf1	-0.842572	2.48112	1
Scyl2	-0.842572	2.48112	1
Sema3f	-0.842572	2.48112	1
Sepsecs	-0.842572	2.48112	1
Serp2	-0.842572	2.48112	1
Serpina3n	-0.842572	2.48112	1
Setd4	-0.842572	2.48112	1
Sgol1	-0.842572	2.48112	1
Sh3bp2	-0.842572	2.48112	1
Sh3d21	-0.842572	2.48112	1
Shf	-0.842572	2.48112	1
Sik3	-0.842572	2.48112	1
Six4	-0.842572	2.48112	1
Ska3	-0.842572	2.48112	1
Slc11a1	-0.842572	2.48112	1
Slc25a30	-0.842572	2.48112	1
Slc43a1	-0.842572	2.48112	1
Slc7a8	-0.842572	2.48112	1
Slco5a1	-0.842572	2.48112	1
Smarcal1	-0.842572	2.48112	1
Smtn	-0.842572	2.48112	1
Snora81	-0.842572	2.48112	1
Snord82	-0.842572	2.48112	1
Snx29	-0.842572	2.48112	1
Sox12	-0.842572	2.48112	1
Sox9	-0.842572	2.48112	1
Spdl1	-0.842572	2.48112	1
Spire1	-0.842572	2.48112	1
Srgap2	-0.842572	2.48112	1
Ssbp2	-0.842572	2.48112	1
Steap4	-0.842572	2.48112	1
Stom	-0.842572	2.48112	1
Ston1	-0.842572	2.48112	1
Sugp2	-0.842572	2.48112	1
Syde2	-0.842572	2.48112	1
Sympk	-0.842572	2.48112	1
Taf4b	-0.842572	2.48112	1
Taf6l	-0.842572	2.48112	1
Tbc1d22b	-0.842572	2.48112	1
Tbc1d4	-0.842572	2.48112	1
Tbc1d8b	-0.842572	2.48112	1
Tcp11l1	-0.842572	2.48112	1
Tfap4	-0.842572	2.48112	1
Tgfb1	-0.842572	2.48112	1
Thsd1	-0.842572	2.48112	1
Tmem154	-0.842572	2.48112	1
Tmem170	-0.842572	2.48112	1
Tmem181a	-0.842572	2.48112	1
Tmem48	-0.842572	2.48112	1
Tns1	-0.842572	2.48112	1
Tpcn2	-0.842572	2.48112	1
Tpx2	-0.842572	2.48112	1
Traf3	-0.842572	2.48112	1
Traip	-0.842572	2.48112	1
Trim23	-0.842572	2.48112	1
Trim62	-0.842572	2.48112	1
Trmt44	-0.842572	2.48112	1
Ttc17	-0.842572	2.48112	1
Ttc21b	-0.842572	2.48112	1
Ttc26	-0.842572	2.48112	1
Ttyh1	-0.842572	2.48112	1
Ttyh3	-0.842572	2.48112	1
Twist1	-0.842572	2.48112	1
Ubald2	-0.842572	2.48112	1
Ubxn7	-0.842572	2.48112	1
Urb2	-0.842572	2.48112	1
Usp12	-0.842572	2.48112	1
Usp28	-0.842572	2.48112	1
Usp51	-0.842572	2.48112	1
Usp9x	-0.842572	2.48112	1
Vps13c	-0.842572	2.48112	1
Wars2	-0.842572	2.48112	1
Wbp7	-0.842572	2.48112	1
Wbscr25	-0.842572	2.48112	1
Wdr81	-0.842572	2.48112	1
Wwc2	-0.842572	2.48112	1
Xpo5	-0.842572	2.48112	1
Xrn1	-0.842572	2.48112	1
Zbtb5	-0.842572	2.48112	1
Zcchc4	-0.842572	2.48112	1
Zfp13	-0.842572	2.48112	1
Zfp217	-0.842572	2.48112	1
Zfp280b	-0.842572	2.48112	1
Zfp286	-0.842572	2.48112	1
Zfp37	-0.842572	2.48112	1
Zfp39	-0.842572	2.48112	1
Zfp407	-0.842572	2.48112	1
Zfp418	-0.842572	2.48112	1
Zfp456	-0.842572	2.48112	1
Zfp493	-0.842572	2.48112	1
Zfp563	-0.842572	2.48112	1
Zfp568	-0.842572	2.48112	1
Zfp808	-0.842572	2.48112	1
Zfp940	-0.842572	2.48112	1
Zfp947	-0.842572	2.48112	1
Zfyve26	-0.842572	2.48112	1
Zmat3	-0.842572	2.48112	1
Tnfrsf21	-0.839292	6.82567	0.24426
Ifit1	-0.838037	6.49922	0.255952
B3galnt1	-0.83638	4.71436	0.394949
Hs6st1	-0.83638	4.71436	0.394949
Nog	-0.83638	4.71436	0.394949
Snora70	-0.83638	4.71436	0.394949
Pdlim4	-0.835818	6.46083	0.259979
Mfge8	-0.832764	6.02479	0.281613
Mad2l1bp	-0.831564	7.15727	0.242879
Immt	-0.83099	6.38084	0.268826
Hspb1	-0.830433	9.98319	0.211878
Arhgdig	-0.827137	4.5772	0.366588
Nampt	-0.827137	4.5772	0.366588
Tor3a	-0.827137	4.5772	0.366588
Wwtr1	-0.827137	4.5772	0.366588
Got2	-0.825751	5.91543	0.295755
Inip	-0.82556	6.29615	0.278913
Cebpg	-0.823373	6.81572	0.24426
Ppap2c	-0.81993	8.22289	0.231704
Eid2	-0.81748	5.79709	0.312663
Stx18	-0.816134	7.789	0.239501
Ocln	-0.816013	6.15898	0.296983
4930579G24Rik	-0.815533	4.42557	0.395441
B4galt6	-0.815533	4.42557	0.395441
Bcs1l	-0.815533	4.42557	0.395441
Eif2ak1	-0.815533	4.42557	0.395441
Fbxo9	-0.815533	4.42557	0.395441
[truncated: 10,441 more rows]
