# Supplementary material for: Spatiotemporal functions of leukemia inhibitory factor in embryo attachment and implantation chamber formation
Source: Cell Death Discov. 2024 Nov 25;10:481. doi: 10.1038/s41420-024-02228-4 (PMC11589870; doi:10.1038/s41420-024-02228-4)
Supplement: Supplementary file 10 — Table 2 [file 41420_2024_2228_MOESM10_ESM.xlsx]

## Sheet: Lu_lif_epi.txt.dd_Lif_vs_ff.edg
Table 2. Gene expression comparison between Control and Lif eKO+ rLif.
(see also Fig 3b)
Positive and negative values of logFC indicate up-regulated expressions of each gene either in Lif eKO+rLif or Control, respectively.
	logFC	logCPM	PValue
Mir1904	-6.51528	3.65208	0.00614931
Ehhadh	-6.39118	3.56015	0.00922396
Gm14137	-5.74889	3.11787	0.0347826
Gpx3	-5.58612	9.10245	4.0223e-11
S100a9	-5.53097	2.98179	0.0565217
Gm14446	-5.3111	5.40839	7.01868e-06
Actg2	-5.27416	2.83127	0.0942029
Cfc1	-5.27416	2.83127	0.0942029
Clca3	-5.27416	2.83127	0.0942029
Mir677	-5.27416	2.83127	0.0942029
Moxd1	-5.27416	2.83127	0.0942029
Snora17	-5.27416	2.83127	0.0942029
Aspg	-4.96152	2.66289	0.161491
C330005M16Rik	-4.96152	2.66289	0.161491
Inmt	-4.96152	2.66289	0.161491
Slc13a2	-4.96152	2.66289	0.161491
Smim5	-4.96152	2.66289	0.161491
Tac4	-4.96152	2.66289	0.161491
Pinlyp	-4.95329	5.94184	1.53159e-06
I830012O16Rik	-4.67512	5.69017	6.56495e-06
AA986860	-4.56184	2.47186	0.285714
Aldh1b1	-4.56184	2.47186	0.285714
Atoh8	-4.56184	2.47186	0.285714
Ccnb1ip1	-4.56184	2.47186	0.285714
Cnn1	-4.56184	2.47186	0.285714
F5	-4.56184	2.47186	0.285714
Igfbp1	-4.56184	2.47186	0.285714
Mir423	-4.56184	2.47186	0.285714
Nfkbie	-4.56184	2.47186	0.285714
Soga2	-4.56184	2.47186	0.285714
Spink12	-4.56184	2.47186	0.285714
Sytl2	-4.56184	2.47186	0.285714
Upk3b	-4.56184	2.47186	0.285714
Zbtb32	-4.56184	2.47186	0.285714
Ifit3	-4.52484	6.76081	3.73847e-07
Mmp7	-4.50645	6.99248	4.63527e-07
1700007K13Rik	-4.0071	2.25115	0.52381
4930563F08Rik	-4.0071	2.25115	0.52381
4933417E11Rik	-4.0071	2.25115	0.52381
5430402O13Rik	-4.0071	2.25115	0.52381
Acta1	-4.0071	2.25115	0.52381
Adamdec1	-4.0071	2.25115	0.52381
Adh7	-4.0071	2.25115	0.52381
Angel1	-4.0071	2.25115	0.52381
Aqp5	-4.0071	2.25115	0.52381
Arl5c	-4.0071	2.25115	0.52381
Clec1a	-4.0071	2.25115	0.52381
Cxcr6	-4.0071	2.25115	0.52381
Def6	-4.0071	2.25115	0.52381
Fam214a	-4.0071	2.25115	0.52381
Gm5069	-4.0071	2.25115	0.52381
Gm5741	-4.0071	2.25115	0.52381
Gm7008	-4.0071	2.25115	0.52381
Gpr84	-4.0071	2.25115	0.52381
Hist1h2ad	-4.0071	2.25115	0.52381
Hist2h2bb	-4.0071	2.25115	0.52381
Hpse	-4.0071	2.25115	0.52381
Itgb7	-4.0071	2.25115	0.52381
Itpkb	-4.0071	2.25115	0.52381
Kcnc2	-4.0071	2.25115	0.52381
Klrg2	-4.0071	2.25115	0.52381
L1cam	-4.0071	2.25115	0.52381
Ly6g5b	-4.0071	2.25115	0.52381
Maml3	-4.0071	2.25115	0.52381
Mfi2	-4.0071	2.25115	0.52381
Mir1251	-4.0071	2.25115	0.52381
Mir145	-4.0071	2.25115	0.52381
Mir181b-1	-4.0071	2.25115	0.52381
Mir181b-2	-4.0071	2.25115	0.52381
Mir205	-4.0071	2.25115	0.52381
Mir23b	-4.0071	2.25115	0.52381
Mir24-2	-4.0071	2.25115	0.52381
Mir27b	-4.0071	2.25115	0.52381
Mir29b-1	-4.0071	2.25115	0.52381
Mir30d	-4.0071	2.25115	0.52381
Mir34b	-4.0071	2.25115	0.52381
Mzb1	-4.0071	2.25115	0.52381
Ntf5	-4.0071	2.25115	0.52381
Pf4	-4.0071	2.25115	0.52381
Pilrb2	-4.0071	2.25115	0.52381
Pms1	-4.0071	2.25115	0.52381
Ptpn7	-4.0071	2.25115	0.52381
Rap1gap	-4.0071	2.25115	0.52381
Scel	-4.0071	2.25115	0.52381
Sell	-4.0071	2.25115	0.52381
Sema3e	-4.0071	2.25115	0.52381
Slc17a9	-4.0071	2.25115	0.52381
Snord37	-4.0071	2.25115	0.52381
Snord82	-4.0071	2.25115	0.52381
Snx29	-4.0071	2.25115	0.52381
Sox2ot	-4.0071	2.25115	0.52381
Spire2	-4.0071	2.25115	0.52381
Srp54b	-4.0071	2.25115	0.52381
Tgfb3	-4.0071	2.25115	0.52381
Tns1	-4.0071	2.25115	0.52381
Trim62	-4.0071	2.25115	0.52381
Ust	-4.0071	2.25115	0.52381
Zfp493	-4.0071	2.25115	0.52381
Zfp750	-4.0071	2.25115	0.52381
Hal	-3.84394	4.1712	0.00406644
Olfm1	-3.82413	8.94901	5.02635e-07
Reep6	-3.5099	5.18945	0.000405979
Cyp2s1	-3.48438	3.89968	0.0141459
Hey1	-3.26424	3.74148	0.0279694
Npnt	-3.14015	3.65521	0.0399705
Atg9b	-3.00436	3.56334	0.0577711
Cers3	-3.00436	3.56334	0.0577711
Wnt7b	-2.94777	7.32304	0.000103562
Ccnb1	-2.85445	3.46509	0.0577711
C2cd4a	-2.6927	7.45665	0.000336253
Fam131c	-2.68715	3.35951	0.084472
Snora20	-2.68715	3.35951	0.084472
Fmo2	-2.66084	4.04483	0.0295884
Gpr56	-2.6513	4.50544	0.0114318
1810010H24Rik	-2.60286	5.10023	0.0047504
Mir1247	-2.5846	4.4557	0.0144137
Cited2	-2.5537	5.97128	0.00241472
Chst12	-2.50663	5.63543	0.0045097
Mycn	-2.50663	5.63543	0.0045097
Mir1894	-2.49786	3.24541	0.12496
Tcte2	-2.49786	3.24541	0.12496
Zfp146	-2.49786	3.24541	0.12496
Wfdc15b	-2.47409	5.00036	0.00792498
Il23a	-2.45634	3.90266	0.0536329
Serpina3g	-2.45634	3.90266	0.0536329
Gadd45b	-2.45019	5.5906	0.00571617
Mettl7a1	-2.39484	5.84367	0.00438832
F3	-2.36875	8.66872	0.000809854
Dio3os	-2.36117	5.52056	0.00823406
Efhd1	-2.35858	7.62061	0.00115914
Entpd5	-2.34207	3.82582	0.0729734
Rnf208	-2.34207	3.82582	0.0729734
1700011H14Rik	-2.30048	6.84549	0.00265632
Acat3	-2.27993	3.12132	0.186957
Angpt2	-2.27993	3.12132	0.186957
Cxcl10	-2.27993	3.12132	0.186957
Ddit4	-2.27993	3.12132	0.186957
Gipc2	-2.27993	3.12132	0.186957
Hsd17b2	-2.27993	3.12132	0.186957
Ntn4	-2.27993	3.12132	0.186957
Pamr1	-2.27993	3.12132	0.186957
Pgap1	-2.27993	3.12132	0.186957
2700038G22Rik	-2.21798	3.74457	0.0999758
Ccnb2	-2.21798	3.74457	0.0999758
Cryab	-2.21798	3.74457	0.0999758
Txnip	-2.21006	5.82605	0.00782773
Ces2b	-2.1832	4.50799	0.0293231
Smtnl2	-2.11327	4.45829	0.0365207
Fam213a	-2.10512	8.98796	0.0024567
Il1f6	-2.10279	4.11372	0.06403
Otub2	-2.10279	4.11372	0.06403
Sesn2	-2.08219	3.65835	0.137874
Slc23a1	-2.05289	5.70512	0.0145875
Fam117a	-2.03977	4.40678	0.0456519
Fam84a	-2.02479	4.89516	0.0281231
Cdkn3	-2.02312	2.98531	0.282609
Cuedc1	-2.02312	2.98531	0.282609
Dtnb	-2.02312	2.98531	0.282609
Gpam	-2.02312	2.98531	0.282609
Kcnq1	-2.02312	2.98531	0.282609
Mycl1	-2.02312	2.98531	0.282609
Otud1	-2.02312	2.98531	0.282609
Phlda2	-2.02312	2.98531	0.282609
Ptgdr	-2.02312	2.98531	0.282609
Rgs11	-2.02312	2.98531	0.282609
Slc43a2	-2.02312	2.98531	0.282609
Snora3	-2.02312	2.98531	0.282609
Vat1	-2.02312	2.98531	0.282609
Ypel4	-2.02312	2.98531	0.282609
Rnase1	-2.01652	6.62038	0.00876657
Tbc1d1	-2.00935	5.78847	0.0148213
Cldn8	-2.00415	4.04771	0.083497
Gprc5c	-2.00415	4.04771	0.083497
Manba	-2.00415	4.04771	0.083497
Snord95	-2.00415	4.04771	0.083497
Slc16a11	-1.98444	5.97717	0.0138929
Arhgef28	-1.96232	4.35332	0.0572733
Arrdc2	-1.96232	4.35332	0.0572733
Stbd1	-1.96232	4.35332	0.0572733
Selenbp1	-1.9583	6.57534	0.011165
Gsn	-1.93863	7.32186	0.00809367
Depdc7	-1.93725	5.19962	0.0347653
Dpp4	-1.93228	3.56654	0.137874
Plaur	-1.93228	3.56654	0.137874
Slc35g1	-1.93228	3.56654	0.137874
Ldhb	-1.92454	8.32825	0.00599406
Tmprss4	-1.91349	6.26515	0.0125757
Cx3cl1	-1.89828	3.97846	0.109379
Pctp	-1.89828	3.97846	0.109379
Rorc	-1.89828	3.97846	0.109379
Slc25a45	-1.89559	5.16927	0.0399547
Slc2a1	-1.89559	5.16927	0.0399547
Irak2	-1.86952	4.55852	0.0520938
Fam107b	-1.85626	6.22186	0.0157544
Mppe1	-1.85269	5.13825	0.0459806
Prr15l	-1.83144	6.90856	0.0130065
Aldh6a1	-1.80635	4.93411	0.0668461
Klf2	-1.79959	4.51054	0.0638717
Mgll	-1.79371	4.2399	0.0910982
Ascl2	-1.78402	3.90564	0.143889
Acta2	-1.76498	3.46835	0.191276
Cybrd1	-1.76498	3.46835	0.191276
Tnfrsf19	-1.76498	3.46835	0.191276
Ltf	-1.74565	5.47736	0.0394505
1810012K16Rik	-1.71049	2.83486	0.430642
4632415L05Rik	-1.71049	2.83486	0.430642
AA987161	-1.71049	2.83486	0.430642
Arl11	-1.71049	2.83486	0.430642
Asprv1	-1.71049	2.83486	0.430642
Atp6v0e2	-1.71049	2.83486	0.430642
C2cd4b	-1.71049	2.83486	0.430642
Clec4n	-1.71049	2.83486	0.430642
Csdc2	-1.71049	2.83486	0.430642
Ctdspl	-1.71049	2.83486	0.430642
Dkk2	-1.71049	2.83486	0.430642
Epb4.9	-1.71049	2.83486	0.430642
Fam161b	-1.71049	2.83486	0.430642
Hoxb9	-1.71049	2.83486	0.430642
Hs3st6	-1.71049	2.83486	0.430642
Lnx2	-1.71049	2.83486	0.430642
Neurl3	-1.71049	2.83486	0.430642
Nhlrc1	-1.71049	2.83486	0.430642
Nuf2	-1.71049	2.83486	0.430642
Phxr4	-1.71049	2.83486	0.430642
Prdm16	-1.71049	2.83486	0.430642
Sash3	-1.71049	2.83486	0.430642
Slpi	-1.71049	2.83486	0.430642
Smad7	-1.71049	2.83486	0.430642
Smpdl3b	-1.71049	2.83486	0.430642
Trnp1	-1.71049	2.83486	0.430642
Upk2	-1.71049	2.83486	0.430642
Wdr89	-1.71049	2.83486	0.430642
Zc2hc1c	-1.71049	2.83486	0.430642
Zfp395	-1.71049	2.83486	0.430642
Zfp652	-1.71049	2.83486	0.430642
Zfp708	-1.71049	2.83486	0.430642
Smim6	-1.70426	6.44476	0.0267028
E230016K23Rik	-1.70139	4.17958	0.11546
Spsb4	-1.70139	4.17958	0.11546
Spsb1	-1.67872	4.65227	0.0694193
Eif4ebp2	-1.66708	5.0069	0.0817032
Aif1l	-1.65992	3.82885	0.189984
Mmp11	-1.65992	3.82885	0.189984
B4galnt1	-1.64864	4.40941	0.0967864
Ube2c	-1.6195	5.2624	0.0678523
Snord45b	-1.61201	4.60739	0.0837197
Tmem132a	-1.60276	4.11656	0.146765
Tuft1	-1.57784	5.23334	0.0770135
Dll4	-1.57569	3.36282	0.266667
Enah	-1.57569	3.36282	0.266667
Gnal	-1.57569	3.36282	0.266667
Krt12	-1.57569	3.36282	0.266667
Poc1b	-1.57569	3.36282	0.266667
Sh3d19	-1.57569	3.36282	0.266667
Xlr3b	-1.57569	3.36282	0.266667
Nfe2l3	-1.5756	6.22579	0.0369979
Asrgl1	-1.5668	4.35599	0.119582
Epha1	-1.5634	5.34806	0.070754
Jun	-1.55122	5.45427	0.0656162
Sgk1	-1.54816	5.07624	0.0972207
8430408G22Rik	-1.54732	11.6504	0.0209688
Klhl21	-1.54208	4.56103	0.101169
Atp6v0d2	-1.53867	8.45786	0.025696
Tmed6	-1.53494	5.20368	0.0874894
Cndp2	-1.52945	8.65342	0.0259542
Aldh4a1	-1.52413	3.74765	0.251568
Csf1	-1.52413	3.74765	0.251568
Mapk15	-1.52413	3.74765	0.251568
Snora43	-1.52413	3.74765	0.251568
Slc16a13	-1.52404	4.74035	0.12613
Tmprss2	-1.51731	7.39018	0.0316972
Agtr2	-1.5055	5.9656	0.0516732
Ptger4	-1.49947	5.04306	0.111592
Fam20a	-1.49689	4.0506	0.187026
Rpp25	-1.49689	4.0506	0.187026
Snord4a	-1.49689	4.0506	0.187026
Igsf8	-1.48352	5.29283	0.0898965
1300002E11Rik	-1.48003	4.30046	0.148066
Ggh	-1.46875	10.0979	0.0292569
Cpt1a	-1.46858	4.5131	0.122481
Ttpa	-1.46404	5.69062	0.0727403
Cdkn2b	-1.46028	4.69819	0.14827
Pik3ip1	-1.46028	4.69819	0.14827
Kank3	-1.43682	5.48101	0.084392
Bag2	-1.43025	5.83548	0.0702353
Sphk1	-1.42397	6.30089	0.0636612
Hexb	-1.40149	5.64737	0.0882712
Lad1	-1.39975	5.34998	0.103178
Prap1	-1.39541	13.0032	0.0362366
Gstt3	-1.39358	4.65472	0.174456
Rhou	-1.39358	4.65472	0.174456
Trim47	-1.39113	4.46347	0.14853
Ajuba	-1.38771	4.24265	0.183672
Cbx7	-1.38771	4.24265	0.183672
Prob1	-1.38771	4.24265	0.183672
Smad6	-1.38771	4.24265	0.183672
Crlf3	-1.38262	3.98139	0.23879
Hpn	-1.38262	3.98139	0.23879
Acpl2	-1.37423	3.66149	0.251568
Amotl2	-1.37423	3.66149	0.251568
Dusp7	-1.37423	3.66149	0.251568
Ell3	-1.37423	3.66149	0.251568
Marveld1	-1.37423	3.66149	0.251568
Mir1839	-1.37423	3.66149	0.251568
Ppp4r1	-1.37423	3.66149	0.251568
Slc44a3	-1.37423	3.66149	0.251568
Tagln	-1.37423	3.66149	0.251568
Fam174b	-1.35926	5.32266	0.115723
Cbx4	-1.35776	3.24879	0.372947
Cdc20	-1.35776	3.24879	0.372947
Chst9	-1.35776	3.24879	0.372947
Cspg5	-1.35776	3.24879	0.372947
Degs2	-1.35776	3.24879	0.372947
Fam115a	-1.35776	3.24879	0.372947
Foxq1	-1.35776	3.24879	0.372947
Gpc4	-1.35776	3.24879	0.372947
Hist2h3c2	-1.35776	3.24879	0.372947
Krt23	-1.35776	3.24879	0.372947
Krt80	-1.35776	3.24879	0.372947
Lpin3	-1.35776	3.24879	0.372947
Lrrc1	-1.35776	3.24879	0.372947
Msl3l2	-1.35776	3.24879	0.372947
Parp16	-1.35776	3.24879	0.372947
Rarg	-1.35776	3.24879	0.372947
Sema3b	-1.35776	3.24879	0.372947
Slc2a8	-1.35776	3.24879	0.372947
Tbc1d8	-1.35776	3.24879	0.372947
Tnfaip2	-1.35776	3.24879	0.372947
Tssk6	-1.35776	3.24879	0.372947
Zfp772	-1.35776	3.24879	0.372947
Amdhd1	-1.34269	4.93858	0.147385
Il17rc	-1.34269	4.93858	0.147385
Jdp2	-1.34269	4.93858	0.147385
Fam20c	-1.33083	5.50728	0.106088
Xrcc1	-1.32364	4.60987	0.205414
Nceh1	-1.31508	5.75636	0.100074
1700024F13Rik	-1.3108	2.66656	0.658385
1810064F22Rik	-1.3108	2.66656	0.658385
2210404O09Rik	-1.3108	2.66656	0.658385
2210417A02Rik	-1.3108	2.66656	0.658385
2310007B03Rik	-1.3108	2.66656	0.658385
Ada	-1.3108	2.66656	0.658385
Adat1	-1.3108	2.66656	0.658385
Adnp2	-1.3108	2.66656	0.658385
Adrb2	-1.3108	2.66656	0.658385
Ankrd6	-1.3108	2.66656	0.658385
Ap1g2	-1.3108	2.66656	0.658385
Ap3m2	-1.3108	2.66656	0.658385
Arhgef39	-1.3108	2.66656	0.658385
Arsg	-1.3108	2.66656	0.658385
Bbs10	-1.3108	2.66656	0.658385
Cd2	-1.3108	2.66656	0.658385
Cd209a	-1.3108	2.66656	0.658385
Cd69	-1.3108	2.66656	0.658385
Cep55	-1.3108	2.66656	0.658385
Chadl	-1.3108	2.66656	0.658385
Chodl	-1.3108	2.66656	0.658385
Ckap2	-1.3108	2.66656	0.658385
Cnksr3	-1.3108	2.66656	0.658385
Cpt1c	-1.3108	2.66656	0.658385
Cybb	-1.3108	2.66656	0.658385
Derl3	-1.3108	2.66656	0.658385
Dhcr24	-1.3108	2.66656	0.658385
Dsc2	-1.3108	2.66656	0.658385
Dtx4	-1.3108	2.66656	0.658385
Eepd1	-1.3108	2.66656	0.658385
Egln3	-1.3108	2.66656	0.658385
Eif2c1	-1.3108	2.66656	0.658385
Eogt	-1.3108	2.66656	0.658385
Epha4	-1.3108	2.66656	0.658385
Fam73a	-1.3108	2.66656	0.658385
Ffar4	-1.3108	2.66656	0.658385
Flt3l	-1.3108	2.66656	0.658385
Ggcx	-1.3108	2.66656	0.658385
Gimap3	-1.3108	2.66656	0.658385
Gm9958	-1.3108	2.66656	0.658385
Gnmt	-1.3108	2.66656	0.658385
Gspt2	-1.3108	2.66656	0.658385
Hhat	-1.3108	2.66656	0.658385
Hist1h2bg	-1.3108	2.66656	0.658385
Hist1h3e	-1.3108	2.66656	0.658385
Itih5	-1.3108	2.66656	0.658385
Kif22	-1.3108	2.66656	0.658385
Klhl8	-1.3108	2.66656	0.658385
Klrb1c	-1.3108	2.66656	0.658385
Lmnb1	-1.3108	2.66656	0.658385
Lrrc20	-1.3108	2.66656	0.658385
Mbd4	-1.3108	2.66656	0.658385
Mdm4	-1.3108	2.66656	0.658385
Mical2	-1.3108	2.66656	0.658385
Mlf1	-1.3108	2.66656	0.658385
Mon1b	-1.3108	2.66656	0.658385
Nrarp	-1.3108	2.66656	0.658385
Oasl1	-1.3108	2.66656	0.658385
P4htm	-1.3108	2.66656	0.658385
Pcbp3	-1.3108	2.66656	0.658385
Pcp4	-1.3108	2.66656	0.658385
Pdia5	-1.3108	2.66656	0.658385
Pi4kb	-1.3108	2.66656	0.658385
Pigw	-1.3108	2.66656	0.658385
Pim1	-1.3108	2.66656	0.658385
Pkd1	-1.3108	2.66656	0.658385
Plekhn1	-1.3108	2.66656	0.658385
Pomt1	-1.3108	2.66656	0.658385
Ppm1h	-1.3108	2.66656	0.658385
Prc1	-1.3108	2.66656	0.658385
Ptar1	-1.3108	2.66656	0.658385
Rab11fip3	-1.3108	2.66656	0.658385
Racgap1	-1.3108	2.66656	0.658385
Rasgef1b	-1.3108	2.66656	0.658385
Rinl	-1.3108	2.66656	0.658385
Rnase6	-1.3108	2.66656	0.658385
Sesn3	-1.3108	2.66656	0.658385
Sfrp4	-1.3108	2.66656	0.658385
Sh2d1a	-1.3108	2.66656	0.658385
Sh3bp5	-1.3108	2.66656	0.658385
Slc16a3	-1.3108	2.66656	0.658385
Slc25a42	-1.3108	2.66656	0.658385
Slc26a2	-1.3108	2.66656	0.658385
Slc27a3	-1.3108	2.66656	0.658385
Slc29a3	-1.3108	2.66656	0.658385
Slc45a3	-1.3108	2.66656	0.658385
Slc9a2	-1.3108	2.66656	0.658385
Sowahb	-1.3108	2.66656	0.658385
Srbd1	-1.3108	2.66656	0.658385
St3gal3	-1.3108	2.66656	0.658385
Susd4	-1.3108	2.66656	0.658385
Tbc1d5	-1.3108	2.66656	0.658385
Tdp1	-1.3108	2.66656	0.658385
Tenc1	-1.3108	2.66656	0.658385
Tmem241	-1.3108	2.66656	0.658385
Tmprss13	-1.3108	2.66656	0.658385
Tom1	-1.3108	2.66656	0.658385
Tpm2	-1.3108	2.66656	0.658385
Trim61	-1.3108	2.66656	0.658385
Ttc22	-1.3108	2.66656	0.658385
Txlng	-1.3108	2.66656	0.658385
Wnt6	-1.3108	2.66656	0.658385
Xpnpep3	-1.3108	2.66656	0.658385
Xrcc3	-1.3108	2.66656	0.658385
Zbtb12	-1.3108	2.66656	0.658385
Zdhhc14	-1.3108	2.66656	0.658385
Zfp202	-1.3108	2.66656	0.658385
Zfp354a	-1.3108	2.66656	0.658385
Zfp423	-1.3108	2.66656	0.658385
Zfp454	-1.3108	2.66656	0.658385
Zfp647	-1.3108	2.66656	0.658385
Zfp661	-1.3108	2.66656	0.658385
Zfp763	-1.3108	2.66656	0.658385
Zfp870	-1.3108	2.66656	0.658385
Znrf3	-1.3108	2.66656	0.658385
Eps8l2	-1.30929	4.41204	0.180372
Id4	-1.30929	4.41204	0.180372
Itgb5	-1.29824	5.89511	0.0943375
Ndrg1	-1.2966	8.43743	0.0570897
Porcn	-1.29442	5.48283	0.117629
Fkbp5	-1.28908	4.18237	0.228158
Mogat2	-1.28908	4.18237	0.228158
Patz1	-1.28908	4.18237	0.228158
Prss35	-1.28908	4.18237	0.228158
Tmem38a	-1.28908	4.18237	0.228158
Tox3	-1.28908	4.18237	0.228158
Herpud1	-1.28444	6.02165	0.089689
S100g	-1.27824	14.3531	0.0541841
Ccnd1	-1.25852	3.90862	0.305221
Il34	-1.25852	3.90862	0.305221
Plekha2	-1.25852	3.90862	0.305221
Tmie	-1.25852	3.90862	0.305221
Gal3st1	-1.25683	6.18524	0.107623
Slc48a1	-1.25321	6.48995	0.094086
Tgfbi	-1.25079	6.74128	0.0853734
Mal	-1.25014	4.56355	0.241983
Pcyox1	-1.24672	5.01127	0.190995
Ramp3	-1.24672	5.01127	0.190995
Slc35c1	-1.24672	5.01127	0.190995
Slc44a2	-1.24486	5.3519	0.145296
Cenpa	-1.22252	4.35866	0.219277
Jup	-1.22252	4.35866	0.219277
Rab15	-1.22252	4.35866	0.219277
Snora28	-1.22252	4.35866	0.219277
Tspan14	-1.20775	7.83474	0.0807568
Arc	-1.20692	3.56974	0.333681
Ermp1	-1.20692	3.56974	0.333681
Garem	-1.20692	3.56974	0.333681
Il2rb	-1.20692	3.56974	0.333681
Nrbp2	-1.20692	3.56974	0.333681
Peo1	-1.20692	3.56974	0.333681
Rsad2	-1.20692	3.56974	0.333681
Snx33	-1.20692	3.56974	0.333681
Sytl1	-1.20692	3.56974	0.333681
Tmem221	-1.20692	3.56974	0.333681
Trim59	-1.20692	3.56974	0.333681
Mab21l3	-1.20391	4.7006	0.232646
Ppm1m	-1.2032	5.3246	0.162194
Uap1l1	-1.2032	5.3246	0.162194
Setd8	-1.20288	5.75798	0.131133
BC017612	-1.18321	4.1194	0.283653
Chtf8	-1.18321	4.1194	0.283653
Fndc5	-1.17303	6.76354	0.104391
Foxo1	-1.16718	6.00611	0.12202
Lasp1	-1.16676	4.82572	0.224728
Mxi1	-1.16676	4.82572	0.224728
Ethe1	-1.16295	5.08049	0.21203
Ubiad1	-1.1603	5.29676	0.181118
Rin2	-1.15639	6.95697	0.107552
Hist3h2a	-1.15565	5.79967	0.142605
Il17re	-1.13968	5.55847	0.15817
Pcolce2	-1.13777	5.17749	0.206864
Gabrp	-1.13625	4.94081	0.21793
Glb1	-1.13625	4.94081	0.21793
Nfix	-1.13398	4.65717	0.270771
Bid	-1.13314	6.45414	0.124493
Gyltl1b	-1.1302	4.30317	0.26675
Habp4	-1.1302	4.30317	0.26675
Kctd11	-1.1302	4.30317	0.26675
Med18	-1.1302	4.30317	0.26675
Lrfn4	-1.12537	5.77978	0.155007
Ptgs1	-1.12537	5.77978	0.155007
Fam64a	-1.12274	3.83189	0.390133
Gimap1	-1.12274	3.83189	0.390133
Gzma	-1.12274	3.83189	0.390133
Htatip2	-1.12274	3.83189	0.390133
Klf11	-1.12274	3.83189	0.390133
Nicn1	-1.12274	3.83189	0.390133
Parp3	-1.12274	3.83189	0.390133
Txndc16	-1.12274	3.83189	0.390133
Wdfy1	-1.12274	3.83189	0.390133
Frmd4b	-1.12	5.4598	0.17611
Ctsl	-1.11981	7.82682	0.104558
Srd5a1	-1.11625	7.1909	0.114431
Napsa	-1.11432	6.4416	0.131483
3632451O06Rik	-1.11074	5.04737	0.240055
Rxrb	-1.11074	5.04737	0.240055
Slc46a1	-1.11074	5.04737	0.240055
Bnip3	-1.10704	7.04561	0.121821
Cpox	-1.10301	4.786	0.25882
5330417C22Rik	-1.10095	3.12477	0.521739
Aurkb	-1.10095	3.12477	0.521739
Bex1	-1.10095	3.12477	0.521739
Capn5	-1.10095	3.12477	0.521739
Ccdc125	-1.10095	3.12477	0.521739
Cldn5	-1.10095	3.12477	0.521739
Dnase2a	-1.10095	3.12477	0.521739
Fbxo46	-1.10095	3.12477	0.521739
Gdpgp1	-1.10095	3.12477	0.521739
Gm15706	-1.10095	3.12477	0.521739
Gm5086	-1.10095	3.12477	0.521739
Gne	-1.10095	3.12477	0.521739
Grasp	-1.10095	3.12477	0.521739
Homez	-1.10095	3.12477	0.521739
Hspa1a	-1.10095	3.12477	0.521739
Klrk1	-1.10095	3.12477	0.521739
Lama3	-1.10095	3.12477	0.521739
Padi4	-1.10095	3.12477	0.521739
Pcdh1	-1.10095	3.12477	0.521739
Polr3gl	-1.10095	3.12477	0.521739
Ppp2r5a	-1.10095	3.12477	0.521739
Prrg4	-1.10095	3.12477	0.521739
Rbks	-1.10095	3.12477	0.521739
Rph3al	-1.10095	3.12477	0.521739
Slc19a2	-1.10095	3.12477	0.521739
Slc25a23	-1.10095	3.12477	0.521739
St6galnac6	-1.10095	3.12477	0.521739
Stau2	-1.10095	3.12477	0.521739
Stx2	-1.10095	3.12477	0.521739
Wfdc18	-1.10095	3.12477	0.521739
Zbtb38	-1.10095	3.12477	0.521739
Zfp934	-1.10095	3.12477	0.521739
Zfp955a	-1.10095	3.12477	0.521739
Tmem41a	-1.09934	5.89817	0.153252
Rnf186	-1.09293	7.75647	0.11382
Pacsin2	-1.09085	4.46607	0.335879
Tfrc	-1.09085	4.46607	0.335879
Tmem171	-1.09085	4.46607	0.335879
Rab11a	-1.0902	8.55094	0.109311
Dhx40	-1.08908	5.14657	0.232558
Sdf2l1	-1.08156	7.47667	0.120469
Agpat1	-1.06894	4.05348	0.352672
Cdca8	-1.06894	4.05348	0.352672
Fam46a	-1.06894	4.05348	0.352672
H1fx	-1.06894	4.05348	0.352672
Lmo2	-1.06894	4.05348	0.352672
Mapk14	-1.06894	4.05348	0.352672
Mfsd9	-1.06894	4.05348	0.352672
Slc25a44	-1.06894	4.05348	0.352672
Clcf1	-1.06777	6.0593	0.172071
Ddr1	-1.06512	6.69138	0.13761
Arg2	-1.06048	4.61236	0.315121
Lpcat4	-1.06048	4.61236	0.315121
S100pbp	-1.06048	4.61236	0.315121
Samd1	-1.06048	4.61236	0.315121
Cyb5r4	-1.05656	5.01345	0.240055
Rab3d	-1.05284	5.58343	0.188387
Slc44a4	-1.04177	5.86082	0.178922
Mgat4b	-1.03869	5.11496	0.261464
2310002J15Rik	-1.03157	4.2454	0.324544
Arhgap17	-1.03157	4.2454	0.324544
Fam134c	-1.03157	4.2454	0.324544
Wwc1	-1.03157	4.2454	0.324544
Zdhhc9	-1.03157	4.2454	0.324544
Bcam	-1.02337	5.20978	0.252505
Galnt11	-1.02087	5.78139	0.196191
Cds1	-1.01763	3.4716	0.442579
Clip1	-1.01763	3.4716	0.442579
Cxcl12	-1.01763	3.4716	0.442579
Dpysl3	-1.01763	3.4716	0.442579
Faah	-1.01763	3.4716	0.442579
Fbxo5	-1.01763	3.4716	0.442579
Fut4	-1.01763	3.4716	0.442579
Gtpbp3	-1.01763	3.4716	0.442579
Hsd11b1	-1.01763	3.4716	0.442579
Klk8	-1.01763	3.4716	0.442579
Lyplal1	-1.01763	3.4716	0.442579
Pafah2	-1.01763	3.4716	0.442579
Paip2b	-1.01763	3.4716	0.442579
Pbld1	-1.01763	3.4716	0.442579
Pip5k1b	-1.01763	3.4716	0.442579
Prkag2	-1.01763	3.4716	0.442579
Procr	-1.01763	3.4716	0.442579
Prss12	-1.01763	3.4716	0.442579
Senp8	-1.01763	3.4716	0.442579
Slc24a6	-1.01763	3.4716	0.442579
Tmem40	-1.01763	3.4716	0.442579
Zfp777	-1.01763	3.4716	0.442579
Trim27	-1.01631	6.3772	0.173025
Spop	-1.01413	6.7973	0.168704
Emp2	-1.01211	5.84176	0.193364
Apcdd1	-1.01009	5.29872	0.244669
Hdac11	-1.01009	5.29872	0.244669
Spp1	-1.00751	7.3393	0.151728
Alkbh8	-1.00409	4.41467	0.302645
Arl4d	-1.00409	4.41467	0.302645
Cog6	-1.00409	4.41467	0.302645
Ctsf	-1.00409	4.41467	0.302645
Scarb1	-1.00409	4.41467	0.302645
Tbl1x	-1.00409	4.41467	0.302645
Slfn2	-1.00036	6.49455	0.169541
Ngef	-1.00027	4.97869	0.2718
Pwwp2b	-1.00027	4.97869	0.2718
Fth1	-0.996348	11.6848	0.132163
Fam129b	-0.983028	4.56607	0.366588
Ptprf	-0.983028	4.56607	0.366588
Rab3ip	-0.981819	5.82245	0.208992
Ube2h	-0.979088	5.53667	0.226132
Acat2	-0.974681	5.17954	0.282111
4930427A07Rik	-0.972833	3.75074	0.497906
Adap1	-0.972833	3.75074	0.497906
Apol9a	-0.972833	3.75074	0.497906
Banp	-0.972833	3.75074	0.497906
Cacnb3	-0.972833	3.75074	0.497906
Fbxo31	-0.972833	3.75074	0.497906
Fbxw8	-0.972833	3.75074	0.497906
Hmgcs1	-0.972833	3.75074	0.497906
Ly6g6c	-0.972833	3.75074	0.497906
Mgme1	-0.972833	3.75074	0.497906
Mxra7	-0.972833	3.75074	0.497906
Prkar1b	-0.972833	3.75074	0.497906
Repin1	-0.972833	3.75074	0.497906
Rsl1	-0.972833	3.75074	0.497906
Tjp3	-0.972833	3.75074	0.497906
Zc3hav1	-0.972833	3.75074	0.497906
Abhd14b	-0.972423	7.01394	0.175018
Mknk2	-0.970926	5.60798	0.221198
Idh2	-0.969384	6.59176	0.183219
Rftn1	-0.96637	4.70302	0.343208
Spc25	-0.96637	4.70302	0.343208
Gm2a	-0.96448	5.27034	0.271828
Fam43a	-0.952865	4.82804	0.323905
Cwh43	-0.948792	7.69599	0.171789
Fam46b	-0.947719	5.43636	0.254857
Cd99l2	-0.944845	3.98433	0.438083
E2f6	-0.944845	3.98433	0.438083
Itpkc	-0.944845	3.98433	0.438083
Klhl28	-0.944845	3.98433	0.438083
Rassf3	-0.944845	3.98433	0.438083
Zfp429	-0.944845	3.98433	0.438083
Fitm2	-0.94075	5.5127	0.247778
Frmd8	-0.94075	5.5127	0.247778
Nmb	-0.939098	9.5654	0.159339
Tnfrsf21	-0.937075	6.74732	0.199543
Ppap2b	-0.936308	6.28053	0.218709
Tsc22d3	-0.935909	7.94051	0.1709
Bpnt1	-0.935637	5.97448	0.241368
Asb3	-0.932299	5.04952	0.293949
Vps37d	-0.932299	5.04952	0.293949
Tpra1	-0.928923	5.65419	0.235741
Slc25a33	-0.926446	6.40572	0.210466
Cgn	-0.925697	4.18517	0.394643
Ddx19a	-0.925697	4.18517	0.394643
Msantd3	-0.925697	4.18517	0.394643
Rgl3	-0.925697	4.18517	0.394643
Tmem62	-0.92429	5.14865	0.315146
Ak3	-0.923318	7.28444	0.192205
Tmem189	-0.920778	6.48351	0.205759
St6galnac2	-0.917379	5.24138	0.301975
Gimap4	-0.911771	4.36133	0.361697
Rcor1	-0.911771	4.36133	0.361697
Sertad2	-0.911771	4.36133	0.361697
Vwa2	-0.911771	4.36133	0.361697
Ccng2	-0.911227	5.90123	0.26415
Slc37a4	-0.906009	6.97108	0.202305
Alox5ap	-0.901187	4.51821	0.426125
Gm8615	-0.901187	4.51821	0.426125
Noa1	-0.901187	4.51821	0.426125
Igfbp3	-0.898005	10.8032	0.17501
Nog	-0.89287	4.65962	0.394949
Pced1b	-0.89287	4.65962	0.394949
Chrnb1	-0.886162	4.78835	0.369464
Creld1	-0.886162	4.78835	0.369464
Hspa1b	-0.886162	4.78835	0.369464
Rnf26	-0.886162	4.78835	0.369464
Ergic1	-0.885302	6.37963	0.233786
Nbl1	-0.883595	7.63647	0.202599
Sh3bgrl3	-0.882595	11.0193	0.182288
Cbx6	-0.880638	4.90648	0.348276
Rdh10	-0.877347	6.57	0.22966
Add1	-0.877024	5.99332	0.270071
Upk3bl	-0.877024	5.99332	0.270071
F2rl1	-0.876009	5.01563	0.330406
Rab5b	-0.876009	5.01563	0.330406
Grb7	-0.875996	6.60523	0.245203
Cnot6	-0.872074	5.11706	0.351957
Ugdh	-0.872074	5.11706	0.351957
Bcl2l1	-0.869127	6.80024	0.228303
8430419L09Rik	-0.868688	5.21181	0.335401
Fyttd1	-0.86316	5.38439	0.308509
Hspa5	-0.862236	9.1537	0.198994
Ckap4	-0.86199	6.44632	0.239089
Ifit1	-0.86199	6.44632	0.239089
Blnk	-0.857011	5.60971	0.278896
Fjx1	-0.857011	5.60971	0.278896
Cldn4	-0.851272	5.86393	0.303817
Rab32	-0.845598	6.17682	0.26429
Degs1	-0.840416	6.54677	0.240647
Gabarapl1	-0.840099	7.6261	0.226094
Scmh1	-0.83665	6.89878	0.245206
Fkbp4	-0.833437	8.962	0.214119
Ifngr2	-0.821639	6.57111	0.280419
Rab40c	-0.819214	5.43822	0.325858
Tmem43	-0.819214	5.43822	0.325858
Adm	-0.818946	5.35767	0.339352
Psmd1	-0.818946	5.35767	0.339352
Tmem204	-0.818946	5.35767	0.339352
Sphk2	-0.818297	5.1816	0.372408
Cxxc5	-0.817898	5.08475	0.351957
Rgmb	-0.817898	5.08475	0.351957
Fam132a	-0.816883	4.86893	0.393996
Lman2l	-0.816883	4.86893	0.393996
Tob1	-0.816883	4.86893	0.393996
Mboat1	-0.816225	4.7475	0.421156
Mettl18	-0.816225	4.7475	0.421156
Acsl5	-0.815423	4.61484	0.454082
Ovol1	-0.815423	4.61484	0.454082
Mboat2	-0.814422	4.46866	0.494712
Abhd8	-0.813138	4.30588	0.431875
Cybasc3	-0.813138	4.30588	0.431875
Echdc3	-0.813138	4.30588	0.431875
Kremen1	-0.813138	4.30588	0.431875
Rtkn	-0.813138	4.30588	0.431875
Tprn	-0.813138	4.30588	0.431875
Trim25	-0.813138	4.30588	0.431875
Vangl1	-0.813138	4.30588	0.431875
4930444A02Rik	-0.811434	4.12224	0.479207
Ccdc166	-0.811434	4.12224	0.479207
Dnajc18	-0.811434	4.12224	0.479207
Emid1	-0.811434	4.12224	0.479207
Esrp2	-0.811434	4.12224	0.479207
Fam109a	-0.811434	4.12224	0.479207
Grap	-0.811434	4.12224	0.479207
Map2k6	-0.811434	4.12224	0.479207
Pigr	-0.811434	4.12224	0.479207
Sfi1	-0.811434	4.12224	0.479207
Zfp263	-0.811434	4.12224	0.479207
Zfp574	-0.811434	4.12224	0.479207
As3mt	-0.809059	3.91161	0.542974
Cdca3	-0.809059	3.91161	0.542974
Gid4	-0.809059	3.91161	0.542974
Gpd1l	-0.809059	3.91161	0.542974
Ms4a4b	-0.809059	3.91161	0.542974
Mthfd1	-0.809059	3.91161	0.542974
Ncr1	-0.809059	3.91161	0.542974
Ndrg2	-0.809059	3.91161	0.542974
Pdxk	-0.809059	3.91161	0.542974
Pvrl4	-0.809059	3.91161	0.542974
Rab3a	-0.809059	3.91161	0.542974
Slc22a17	-0.809059	3.91161	0.542974
Slc25a22	-0.809059	3.91161	0.542974
Suox	-0.809059	3.91161	0.542974
Vapb	-0.809059	3.91161	0.542974
Zbtb9	-0.809059	3.91161	0.542974
Zfp719	-0.809059	3.91161	0.542974
Ncbp2	-0.805794	6.76046	0.267592
Afap1	-0.805525	3.66464	0.497906
Alyref2	-0.805525	3.66464	0.497906
Cap1	-0.805525	3.66464	0.497906
Ccdc3	-0.805525	3.66464	0.497906
Cdkn1a	-0.805525	3.66464	0.497906
Ckmt1	-0.805525	3.66464	0.497906
Crkl	-0.805525	3.66464	0.497906
Cryz	-0.805525	3.66464	0.497906
Ikbip	-0.805525	3.66464	0.497906
Klhl5	-0.805525	3.66464	0.497906
Klre1	-0.805525	3.66464	0.497906
Mapre3	-0.805525	3.66464	0.497906
Mterfd3	-0.805525	3.66464	0.497906
Pck2	-0.805525	3.66464	0.497906
Pip5k1c	-0.805525	3.66464	0.497906
Rab11fip1	-0.805525	3.66464	0.497906
Rcbtb1	-0.805525	3.66464	0.497906
Siae	-0.805525	3.66464	0.497906
Smug1	-0.805525	3.66464	0.497906
Taok3	-0.805525	3.66464	0.497906
Tmem198b	-0.805525	3.66464	0.497906
Epb4.1l4b	-0.804523	6.6635	0.279364
Hist1h1c	-0.804057	6.62968	0.283729
Hnf1b	-0.803055	6.55955	0.293234
3000002C10Rik	-0.799703	3.36615	0.585507
9330151L19Rik	-0.799703	3.36615	0.585507
Acvr2b	-0.799703	3.36615	0.585507
AI480653	-0.799703	3.36615	0.585507
Aste1	-0.799703	3.36615	0.585507
Atp6v0a2	-0.799703	3.36615	0.585507
Aurka	-0.799703	3.36615	0.585507
Bin1	-0.799703	3.36615	0.585507
Elk1	-0.799703	3.36615	0.585507
Ell2	-0.799703	3.36615	0.585507
Elmod3	-0.799703	3.36615	0.585507
Fads1	-0.799703	3.36615	0.585507
Fam105a	-0.799703	3.36615	0.585507
Gas1	-0.799703	3.36615	0.585507
Gga2	-0.799703	3.36615	0.585507
Gimap7	-0.799703	3.36615	0.585507
Gjb1	-0.799703	3.36615	0.585507
Gys1	-0.799703	3.36615	0.585507
Idua	-0.799703	3.36615	0.585507
Inpp5e	-0.799703	3.36615	0.585507
Jakmip1	-0.799703	3.36615	0.585507
Mapk9	-0.799703	3.36615	0.585507
Mipep	-0.799703	3.36615	0.585507
Mvd	-0.799703	3.36615	0.585507
Nckap1	-0.799703	3.36615	0.585507
Nr0b2	-0.799703	3.36615	0.585507
Nr2c1	-0.799703	3.36615	0.585507
Pias3	-0.799703	3.36615	0.585507
Pih1d2	-0.799703	3.36615	0.585507
Plekhh3	-0.799703	3.36615	0.585507
Prickle3	-0.799703	3.36615	0.585507
Proca1	-0.799703	3.36615	0.585507
Rffl	-0.799703	3.36615	0.585507
S100a8	-0.799703	3.36615	0.585507
Slc25a15	-0.799703	3.36615	0.585507
Slc25a26	-0.799703	3.36615	0.585507
Snord58b	-0.799703	3.36615	0.585507
Sostdc1	-0.799703	3.36615	0.585507
Tbc1d2	-0.799703	3.36615	0.585507
Tmco3	-0.799703	3.36615	0.585507
Usp48	-0.799703	3.36615	0.585507
Usp53	-0.799703	3.36615	0.585507
Vasn	-0.799703	3.36615	0.585507
Vcpip1	-0.799703	3.36615	0.585507
Zfp157	-0.799703	3.36615	0.585507
Zfp212	-0.799703	3.36615	0.585507
Zscan2	-0.799703	3.36615	0.585507
Neu1	-0.799315	6.32598	0.288451
Mir3064	-0.793011	7.45122	0.263531
Slc5a11	-0.790177	5.88424	0.338539
1190005I06Rik	-0.788315	2.98883	0.726708
1810034E14Rik	-0.788315	2.98883	0.726708
2210408F21Rik	-0.788315	2.98883	0.726708
2310044G17Rik	-0.788315	2.98883	0.726708
2500004C02Rik	-0.788315	2.98883	0.726708
3110021A11Rik	-0.788315	2.98883	0.726708
4930404N11Rik	-0.788315	2.98883	0.726708
6330403K07Rik	-0.788315	2.98883	0.726708
9430083A17Rik	-0.788315	2.98883	0.726708
Adam15	-0.788315	2.98883	0.726708
Ampd2	-0.788315	2.98883	0.726708
Angptl2	-0.788315	2.98883	0.726708
Arrb2	-0.788315	2.98883	0.726708
Atf7ip	-0.788315	2.98883	0.726708
Bbc3	-0.788315	2.98883	0.726708
Bcl7a	-0.788315	2.98883	0.726708
Bicd2	-0.788315	2.98883	0.726708
Camsap3	-0.788315	2.98883	0.726708
Carm1	-0.788315	2.98883	0.726708
Cd276	-0.788315	2.98883	0.726708
Cdc42ep2	-0.788315	2.98883	0.726708
Cep95	-0.788315	2.98883	0.726708
Chst7	-0.788315	2.98883	0.726708
Ckap2l	-0.788315	2.98883	0.726708
Clec4a1	-0.788315	2.98883	0.726708
Copg2	-0.788315	2.98883	0.726708
Creb3l2	-0.788315	2.98883	0.726708
Crebl2	-0.788315	2.98883	0.726708
Csnk1g1	-0.788315	2.98883	0.726708
Cyb5d1	-0.788315	2.98883	0.726708
D6Wsu163e	-0.788315	2.98883	0.726708
Dis3l2	-0.788315	2.98883	0.726708
Dnmbp	-0.788315	2.98883	0.726708
Dvl3	-0.788315	2.98883	0.726708
Dyrk3	-0.788315	2.98883	0.726708
E2f1	-0.788315	2.98883	0.726708
Ebf4	-0.788315	2.98883	0.726708
Entpd2	-0.788315	2.98883	0.726708
Ephb6	-0.788315	2.98883	0.726708
Ept1	-0.788315	2.98883	0.726708
Evi2a	-0.788315	2.98883	0.726708
Fbxo21	-0.788315	2.98883	0.726708
Fbxo32	-0.788315	2.98883	0.726708
Fktn	-0.788315	2.98883	0.726708
Fpr1	-0.788315	2.98883	0.726708
Furin	-0.788315	2.98883	0.726708
Gm4944	-0.788315	2.98883	0.726708
Gm527	-0.788315	2.98883	0.726708
Gpr39	-0.788315	2.98883	0.726708
Gramd4	-0.788315	2.98883	0.726708
Gstm6	-0.788315	2.98883	0.726708
Gtpbp10	-0.788315	2.98883	0.726708
H2afy2	-0.788315	2.98883	0.726708
Hdac5	-0.788315	2.98883	0.726708
Hk1	-0.788315	2.98883	0.726708
Hyls1	-0.788315	2.98883	0.726708
Ighmbp2	-0.788315	2.98883	0.726708
Ikbke	-0.788315	2.98883	0.726708
Impa2	-0.788315	2.98883	0.726708
Ipo13	-0.788315	2.98883	0.726708
Irgq	-0.788315	2.98883	0.726708
Itprip	-0.788315	2.98883	0.726708
Kctd21	-0.788315	2.98883	0.726708
Klf16	-0.788315	2.98883	0.726708
Klrg1	-0.788315	2.98883	0.726708
Krt17	-0.788315	2.98883	0.726708
Ldlrad4	-0.788315	2.98883	0.726708
Lysmd4	-0.788315	2.98883	0.726708
Mef2d	-0.788315	2.98883	0.726708
Mir744	-0.788315	2.98883	0.726708
Mov10	-0.788315	2.98883	0.726708
Mpst	-0.788315	2.98883	0.726708
Myl6b	-0.788315	2.98883	0.726708
Narf	-0.788315	2.98883	0.726708
Narg2	-0.788315	2.98883	0.726708
Nat14	-0.788315	2.98883	0.726708
Ncf4	-0.788315	2.98883	0.726708
Nsg2	-0.788315	2.98883	0.726708
Ogfrl1	-0.788315	2.98883	0.726708
Osbpl3	-0.788315	2.98883	0.726708
Pard6g	-0.788315	2.98883	0.726708
Pde4d	-0.788315	2.98883	0.726708
Pex1	-0.788315	2.98883	0.726708
Phactr4	-0.788315	2.98883	0.726708
Phyhd1	-0.788315	2.98883	0.726708
Pion	-0.788315	2.98883	0.726708
Pla2g15	-0.788315	2.98883	0.726708
Plekhh1	-0.788315	2.98883	0.726708
Plxna1	-0.788315	2.98883	0.726708
Polg	-0.788315	2.98883	0.726708
Ppfibp2	-0.788315	2.98883	0.726708
Ppp1r18	-0.788315	2.98883	0.726708
Prosapip1	-0.788315	2.98883	0.726708
Rasd2	-0.788315	2.98883	0.726708
Rassf9	-0.788315	2.98883	0.726708
Rbp4	-0.788315	2.98883	0.726708
Rnd2	-0.788315	2.98883	0.726708
Rprd1a	-0.788315	2.98883	0.726708
Rpusd3	-0.788315	2.98883	0.726708
Rxra	-0.788315	2.98883	0.726708
Sdpr	-0.788315	2.98883	0.726708
Sesn1	-0.788315	2.98883	0.726708
Shcbp1	-0.788315	2.98883	0.726708
Sipa1l1	-0.788315	2.98883	0.726708
Six5	-0.788315	2.98883	0.726708
Slc11a2	-0.788315	2.98883	0.726708
Slc2a6	-0.788315	2.98883	0.726708
Slc35e2	-0.788315	2.98883	0.726708
Slc35f2	-0.788315	2.98883	0.726708
Slc41a3	-0.788315	2.98883	0.726708
Slc44a1	-0.788315	2.98883	0.726708
Slc7a4	-0.788315	2.98883	0.726708
Smyd3	-0.788315	2.98883	0.726708
Snx14	-0.788315	2.98883	0.726708
Spata5	-0.788315	2.98883	0.726708
Sprr2d	-0.788315	2.98883	0.726708
Tet3	-0.788315	2.98883	0.726708
Tgfa	-0.788315	2.98883	0.726708
Them6	-0.788315	2.98883	0.726708
Tmc6	-0.788315	2.98883	0.726708
Tnpo2	-0.788315	2.98883	0.726708
Tonsl	-0.788315	2.98883	0.726708
Tstd3	-0.788315	2.98883	0.726708
Tubb4a	-0.788315	2.98883	0.726708
Txnrd3	-0.788315	2.98883	0.726708
Usp36	-0.788315	2.98883	0.726708
Whamm	-0.788315	2.98883	0.726708
Zbtb14	-0.788315	2.98883	0.726708
Zdhhc8	-0.788315	2.98883	0.726708
Zfp667	-0.788315	2.98883	0.726708
Zfp764	-0.788315	2.98883	0.726708
Zfp874b	-0.788315	2.98883	0.726708
Zfp94	-0.788315	2.98883	0.726708
Zhx3	-0.788315	2.98883	0.726708
Zswim4	-0.788315	2.98883	0.726708
Zw10	-0.788315	2.98883	0.726708
Chac2	-0.787123	5.76449	0.299162
Itm2a	-0.787123	5.76449	0.299162
Zfp809	-0.783454	5.63384	0.318503
Psap	-0.781897	7.40557	0.268114
Acp5	-0.781327	5.56378	0.329842
Slc6a6	-0.781327	5.56378	0.329842
Id2	-0.780551	8.64292	0.249285
Oasl2	-0.778961	5.49013	0.342553
H2afx	-0.775792	7.98949	0.257066
Pdia4	-0.774166	6.77151	0.285442
Cpped1	-0.773335	5.33043	0.373174
Mid1ip1	-0.773163	8.99046	0.249702
Ccnt1	-0.769952	5.24339	0.391806
Haus4	-0.769952	5.24339	0.391806
Trim8	-0.769952	5.24339	0.391806
Rbbp9	-0.769806	7.04419	0.284547
Hsp90aa1	-0.766526	8.60897	0.257768
Mavs	-0.766081	5.15073	0.413309
Mgat1	-0.766081	5.15073	0.413309
Tmem119	-0.766081	5.15073	0.413309
A4galt	-0.761985	6.85225	0.294891
Nt5e	-0.761607	5.05168	0.392904
Tapbpl	-0.761607	5.05168	0.392904
Rnase4	-0.760677	6.82262	0.288194
Cyba	-0.759149	8.43402	0.266201
Chmp7	-0.756392	5.80606	0.374441
Kdelr3	-0.756392	5.80606	0.374441
Vps37c	-0.756392	5.80606	0.374441
Dirc2	-0.756376	4.94528	0.416921
Enpp5	-0.756376	4.94528	0.416921
Epn3	-0.756376	4.94528	0.416921
Nkd2	-0.756376	4.94528	0.416921
1600016N20Rik	-0.756061	2.4756	1
1700010I14Rik	-0.756061	2.4756	1
1700066B19Rik	-0.756061	2.4756	1
1810011H11Rik	-0.756061	2.4756	1
2410066E13Rik	-0.756061	2.4756	1
2810021J22Rik	-0.756061	2.4756	1
2900026A02Rik	-0.756061	2.4756	1
4632428N05Rik	-0.756061	2.4756	1
4632434I11Rik	-0.756061	2.4756	1
4921507P07Rik	-0.756061	2.4756	1
4930433N12Rik	-0.756061	2.4756	1
4930503L19Rik	-0.756061	2.4756	1
4930515G01Rik	-0.756061	2.4756	1
4931414P19Rik	-0.756061	2.4756	1
4931428L18Rik	-0.756061	2.4756	1
4932416H05Rik	-0.756061	2.4756	1
4933403G14Rik	-0.756061	2.4756	1
5430427O19Rik	-0.756061	2.4756	1
5730577I03Rik	-0.756061	2.4756	1
6230400D17Rik	-0.756061	2.4756	1
6720456H20Rik	-0.756061	2.4756	1
9430020K01Rik	-0.756061	2.4756	1
9430091E24Rik	-0.756061	2.4756	1
9530059O14Rik	-0.756061	2.4756	1
9830147E19Rik	-0.756061	2.4756	1
9930012K11Rik	-0.756061	2.4756	1
A330040F15Rik	-0.756061	2.4756	1
A930006K02Rik	-0.756061	2.4756	1
AA414768	-0.756061	2.4756	1
AA543186	-0.756061	2.4756	1
Aak1	-0.756061	2.4756	1
Aars2	-0.756061	2.4756	1
Abcb5	-0.756061	2.4756	1
Abcd4	-0.756061	2.4756	1
Abcg1	-0.756061	2.4756	1
Abp1	-0.756061	2.4756	1
Acad10	-0.756061	2.4756	1
Acad12	-0.756061	2.4756	1
Acrbp	-0.756061	2.4756	1
Acss3	-0.756061	2.4756	1
Afap1l2	-0.756061	2.4756	1
Aff1	-0.756061	2.4756	1
AI661453	-0.756061	2.4756	1
Airn	-0.756061	2.4756	1
Akap17b	-0.756061	2.4756	1
Akr1c18	-0.756061	2.4756	1
Amigo1	-0.756061	2.4756	1
Amot	-0.756061	2.4756	1
Angptl7	-0.756061	2.4756	1
Ankrd13d	-0.756061	2.4756	1
Anks6	-0.756061	2.4756	1
Ano9	-0.756061	2.4756	1
Antxr2	-0.756061	2.4756	1
Apobr	-0.756061	2.4756	1
Arhgap11a	-0.756061	2.4756	1
Arhgap32	-0.756061	2.4756	1
Arhgap39	-0.756061	2.4756	1
Arhgef17	-0.756061	2.4756	1
Arhgef40	-0.756061	2.4756	1
Arid3a	-0.756061	2.4756	1
Armc9	-0.756061	2.4756	1
Arsa	-0.756061	2.4756	1
Arxes1	-0.756061	2.4756	1
Atad5	-0.756061	2.4756	1
Atg4c	-0.756061	2.4756	1
Atp10b	-0.756061	2.4756	1
Atp2c2	-0.756061	2.4756	1
AW046200	-0.756061	2.4756	1
B3gnt8	-0.756061	2.4756	1
B430010I23Rik	-0.756061	2.4756	1
Bahd1	-0.756061	2.4756	1
Bbs9	-0.756061	2.4756	1
BC005764	-0.756061	2.4756	1
BC021891	-0.756061	2.4756	1
BC030500	-0.756061	2.4756	1
BC037034	-0.756061	2.4756	1
Bend4	-0.756061	2.4756	1
Bmp4	-0.756061	2.4756	1
Bora	-0.756061	2.4756	1
Bst1	-0.756061	2.4756	1
Btrc	-0.756061	2.4756	1
C230035I16Rik	-0.756061	2.4756	1
Cadm4	-0.756061	2.4756	1
Calhm2	-0.756061	2.4756	1
Car5b	-0.756061	2.4756	1
Cbl	-0.756061	2.4756	1
Cbx2	-0.756061	2.4756	1
Ccdc111	-0.756061	2.4756	1
Ccdc141	-0.756061	2.4756	1
Ccdc142	-0.756061	2.4756	1
Ccdc149	-0.756061	2.4756	1
Ccdc171	-0.756061	2.4756	1
Ccdc57	-0.756061	2.4756	1
Ccdc64	-0.756061	2.4756	1
Ccdc85c	-0.756061	2.4756	1
Ccdc92	-0.756061	2.4756	1
Ccp110	-0.756061	2.4756	1
Cd164l2	-0.756061	2.4756	1
Cd37	-0.756061	2.4756	1
Cd3g	-0.756061	2.4756	1
Cd59b	-0.756061	2.4756	1
Cd97	-0.756061	2.4756	1
Cdc45	-0.756061	2.4756	1
Cdca2	-0.756061	2.4756	1
Cdca7l	-0.756061	2.4756	1
Cdh13	-0.756061	2.4756	1
Celsr2	-0.756061	2.4756	1
Cep104	-0.756061	2.4756	1
Cep350	-0.756061	2.4756	1
Chd1l	-0.756061	2.4756	1
Chn2	-0.756061	2.4756	1
Cnih2	-0.756061	2.4756	1
Cobll1	-0.756061	2.4756	1
Cog5	-0.756061	2.4756	1
Col26a1	-0.756061	2.4756	1
Col5a1	-0.756061	2.4756	1
Col6a3	-0.756061	2.4756	1
Col9a2	-0.756061	2.4756	1
Cox8b	-0.756061	2.4756	1
Cpeb1	-0.756061	2.4756	1
Crabp2	-0.756061	2.4756	1
Crygs	-0.756061	2.4756	1
Cthrc1	-0.756061	2.4756	1
Cul9	-0.756061	2.4756	1
Cyp21a1	-0.756061	2.4756	1
Cyp2d22	-0.756061	2.4756	1
Dact2	-0.756061	2.4756	1
Dak	-0.756061	2.4756	1
Dcbld2	-0.756061	2.4756	1
Dcp1a	-0.756061	2.4756	1
Ddx11	-0.756061	2.4756	1
Dennd1c	-0.756061	2.4756	1
Dfna5	-0.756061	2.4756	1
Dgcr8	-0.756061	2.4756	1
Dgke	-0.756061	2.4756	1
Dio3	-0.756061	2.4756	1
Dlg5	-0.756061	2.4756	1
Dnajb13	-0.756061	2.4756	1
Dnmt3a	-0.756061	2.4756	1
Dpy19l4	-0.756061	2.4756	1
Dusp18	-0.756061	2.4756	1
Efcab12	-0.756061	2.4756	1
Efnb3	-0.756061	2.4756	1
Eif2c2	-0.756061	2.4756	1
Elf4	-0.756061	2.4756	1
Elk4	-0.756061	2.4756	1
Elmo1	-0.756061	2.4756	1
Elmod2	-0.756061	2.4756	1
Eltd1	-0.756061	2.4756	1
Enc1	-0.756061	2.4756	1
Eno3	-0.756061	2.4756	1
Eno4	-0.756061	2.4756	1
Ercc6	-0.756061	2.4756	1
Esco2	-0.756061	2.4756	1
Etl4	-0.756061	2.4756	1
Etohi1	-0.756061	2.4756	1
Evc2	-0.756061	2.4756	1
Evi2b	-0.756061	2.4756	1
Fabp3	-0.756061	2.4756	1
Fam110b	-0.756061	2.4756	1
Fam120c	-0.756061	2.4756	1
Fam13a	-0.756061	2.4756	1
Fam13c	-0.756061	2.4756	1
Fam199x	-0.756061	2.4756	1
Fam35a	-0.756061	2.4756	1
Fam83g	-0.756061	2.4756	1
Fan1	-0.756061	2.4756	1
Fat1	-0.756061	2.4756	1
Fbxl17	-0.756061	2.4756	1
Fbxo10	-0.756061	2.4756	1
Fermt3	-0.756061	2.4756	1
Fgd2	-0.756061	2.4756	1
Fgd6	-0.756061	2.4756	1
Frmd5	-0.756061	2.4756	1
Gan	-0.756061	2.4756	1
Gas2	-0.756061	2.4756	1
Glb1l	-0.756061	2.4756	1
Glcci1	-0.756061	2.4756	1
Glis2	-0.756061	2.4756	1
Glis3	-0.756061	2.4756	1
Glrb	-0.756061	2.4756	1
Gm11602	-0.756061	2.4756	1
Gm128	-0.756061	2.4756	1
Gm14326	-0.756061	2.4756	1
Gm15760	-0.756061	2.4756	1
Gm16617	-0.756061	2.4756	1
Gm16845	-0.756061	2.4756	1
Gm6225	-0.756061	2.4756	1
Gm6297	-0.756061	2.4756	1
Gpr124	-0.756061	2.4756	1
Gpr137b	-0.756061	2.4756	1
Gpr153	-0.756061	2.4756	1
Gpt	-0.756061	2.4756	1
Gramd1c	-0.756061	2.4756	1
Gse1	-0.756061	2.4756	1
Gsg2	-0.756061	2.4756	1
Gsta3	-0.756061	2.4756	1
Gstcd	-0.756061	2.4756	1
Gstm3	-0.756061	2.4756	1
Gstp2	-0.756061	2.4756	1
H60c	-0.756061	2.4756	1
Hacl1	-0.756061	2.4756	1
Hck	-0.756061	2.4756	1
Helq	-0.756061	2.4756	1
Helz	-0.756061	2.4756	1
Hhex	-0.756061	2.4756	1
Hira	-0.756061	2.4756	1
Hist1h2bh	-0.756061	2.4756	1
Hist1h2bm	-0.756061	2.4756	1
Hist1h3d	-0.756061	2.4756	1
Hist2h2ac	-0.756061	2.4756	1
Hmmr	-0.756061	2.4756	1
Hoxb8	-0.756061	2.4756	1
Hsbp1l1	-0.756061	2.4756	1
Hsd17b7	-0.756061	2.4756	1
Htr2b	-0.756061	2.4756	1
Hvcn1	-0.756061	2.4756	1
Ick	-0.756061	2.4756	1
Idi1	-0.756061	2.4756	1
Ido1	-0.756061	2.4756	1
Ids	-0.756061	2.4756	1
Iffo2	-0.756061	2.4756	1
Ifit2	-0.756061	2.4756	1
Ift122	-0.756061	2.4756	1
Igsf6	-0.756061	2.4756	1
Igsf9	-0.756061	2.4756	1
Il17ra	-0.756061	2.4756	1
Inppl1	-0.756061	2.4756	1
Ipo7	-0.756061	2.4756	1
Iqce	-0.756061	2.4756	1
Itga1	-0.756061	2.4756	1
Itpr3	-0.756061	2.4756	1
Kat6a	-0.756061	2.4756	1
Kat6b	-0.756061	2.4756	1
Kcne2	-0.756061	2.4756	1
Kcnip3	-0.756061	2.4756	1
Kcnk7	-0.756061	2.4756	1
Kcnn4	-0.756061	2.4756	1
Kdm2b	-0.756061	2.4756	1
Kdm8	-0.756061	2.4756	1
Kif20b	-0.756061	2.4756	1
Kif2c	-0.756061	2.4756	1
Kifc2	-0.756061	2.4756	1
Klhdc1	-0.756061	2.4756	1
Klhl20	-0.756061	2.4756	1
Klhl23	-0.756061	2.4756	1
Klhl6	-0.756061	2.4756	1
Lbh	-0.756061	2.4756	1
Lepr	-0.756061	2.4756	1
Lfng	-0.756061	2.4756	1
Lgalsl	-0.756061	2.4756	1
Lig1	-0.756061	2.4756	1
Lilra5	-0.756061	2.4756	1
Lipg	-0.756061	2.4756	1
Lmcd1	-0.756061	2.4756	1
Lpcat1	-0.756061	2.4756	1
Lphn3	-0.756061	2.4756	1
Lrrc25	-0.756061	2.4756	1
Lrrc56	-0.756061	2.4756	1
Lrrk1	-0.756061	2.4756	1
Ltk	-0.756061	2.4756	1
Ly9	-0.756061	2.4756	1
Lypd1	-0.756061	2.4756	1
Magi1	-0.756061	2.4756	1
Magi3	-0.756061	2.4756	1
Man2a1	-0.756061	2.4756	1
Man2a2	-0.756061	2.4756	1
Man2b2	-0.756061	2.4756	1
Map3k14	-0.756061	2.4756	1
Map9	-0.756061	2.4756	1
Mapk8ip1	-0.756061	2.4756	1
Mbnl3	-0.756061	2.4756	1
Mcm9	-0.756061	2.4756	1
Meis2	-0.756061	2.4756	1
Mfsd12	-0.756061	2.4756	1
Milr1	-0.756061	2.4756	1
Mir3061	-0.756061	2.4756	1
Mir466i	-0.756061	2.4756	1
Mki67	-0.756061	2.4756	1
Mks1	-0.756061	2.4756	1
Mll2	-0.756061	2.4756	1
Mmab	-0.756061	2.4756	1
Mmp19	-0.756061	2.4756	1
Mob1b	-0.756061	2.4756	1
Mon2	-0.756061	2.4756	1
Ms4a4d	-0.756061	2.4756	1
Msrb3	-0.756061	2.4756	1
Msx1as	-0.756061	2.4756	1
Msx2	-0.756061	2.4756	1
Muc20	-0.756061	2.4756	1
Mutyh	-0.756061	2.4756	1
Myh14	-0.756061	2.4756	1
Myl3	-0.756061	2.4756	1
Myo9a	-0.756061	2.4756	1
Nav2	-0.756061	2.4756	1
Ncam1	-0.756061	2.4756	1
Ncapg	-0.756061	2.4756	1
Ncf1	-0.756061	2.4756	1
Ndc80	-0.756061	2.4756	1
Nek1	-0.756061	2.4756	1
Nek4	-0.756061	2.4756	1
Nfatc1	-0.756061	2.4756	1
Nfya	-0.756061	2.4756	1
Nhsl1	-0.756061	2.4756	1
Nostrin	-0.756061	2.4756	1
Nrn1	-0.756061	2.4756	1
Nup133	-0.756061	2.4756	1
Nusap1	-0.756061	2.4756	1
Oscp1	-0.756061	2.4756	1
Paqr7	-0.756061	2.4756	1
Pcca	-0.756061	2.4756	1
Pcsk4	-0.756061	2.4756	1
Pde2a	-0.756061	2.4756	1
Pdgfb	-0.756061	2.4756	1
Pdk1	-0.756061	2.4756	1
Phtf2	-0.756061	2.4756	1
Pip4k2a	-0.756061	2.4756	1
Pisd-ps2	-0.756061	2.4756	1
Pitpnc1	-0.756061	2.4756	1
Plce1	-0.756061	2.4756	1
Plekha7	-0.756061	2.4756	1
Plekhg1	-0.756061	2.4756	1
Plekhm3	-0.756061	2.4756	1
Plk1	-0.756061	2.4756	1
Plod2	-0.756061	2.4756	1
Pnpla7	-0.756061	2.4756	1
Polrmt	-0.756061	2.4756	1
Pomt2	-0.756061	2.4756	1
Ppargc1a	-0.756061	2.4756	1
Ppp1r13l	-0.756061	2.4756	1
Ppp1r14a	-0.756061	2.4756	1
Ppp1r9a	-0.756061	2.4756	1
Prr12	-0.756061	2.4756	1
Psd	-0.756061	2.4756	1
Ptges3l	-0.756061	2.4756	1
Ptpn14	-0.756061	2.4756	1
Ptpn23	-0.756061	2.4756	1
Pxmp2	-0.756061	2.4756	1
Pygl	-0.756061	2.4756	1
Qser1	-0.756061	2.4756	1
R74862	-0.756061	2.4756	1
Rab17	-0.756061	2.4756	1
Rad51b	-0.756061	2.4756	1
Rapgef5	-0.756061	2.4756	1
Rasl10a	-0.756061	2.4756	1
Rasl11b	-0.756061	2.4756	1
Rassf5	-0.756061	2.4756	1
Rcan3	-0.756061	2.4756	1
Rdh1	-0.756061	2.4756	1
Relt	-0.756061	2.4756	1
Rev1	-0.756061	2.4756	1
Rftn2	-0.756061	2.4756	1
Rfx7	-0.756061	2.4756	1
Rgs3	-0.756061	2.4756	1
Rnf32	-0.756061	2.4756	1
Robo1	-0.756061	2.4756	1
Rorb	-0.756061	2.4756	1
Rrad	-0.756061	2.4756	1
Rspo1	-0.756061	2.4756	1
Runx1	-0.756061	2.4756	1
Sardh	-0.756061	2.4756	1
Scarf1	-0.756061	2.4756	1
Scn1b	-0.756061	2.4756	1
Scnn1a	-0.756061	2.4756	1
Sdccag8	-0.756061	2.4756	1
Sema3f	-0.756061	2.4756	1
Sepsecs	-0.756061	2.4756	1
Serpinb8	-0.756061	2.4756	1
Sfmbt1	-0.756061	2.4756	1
Sgol1	-0.756061	2.4756	1
Sh2d1b1	-0.756061	2.4756	1
Sh3d21	-0.756061	2.4756	1
Shf	-0.756061	2.4756	1
Six4	-0.756061	2.4756	1
Ska3	-0.756061	2.4756	1
Slc11a1	-0.756061	2.4756	1
Slc18a1	-0.756061	2.4756	1
Slc18a2	-0.756061	2.4756	1
Slc22a23	-0.756061	2.4756	1
Slc37a1	-0.756061	2.4756	1
Slc43a1	-0.756061	2.4756	1
Slc5a6	-0.756061	2.4756	1
Slco5a1	-0.756061	2.4756	1
Slx4ip	-0.756061	2.4756	1
Smarcal1	-0.756061	2.4756	1
Smim1	-0.756061	2.4756	1
Smtn	-0.756061	2.4756	1
Smyd4	-0.756061	2.4756	1
Snora34	-0.756061	2.4756	1
Snora81	-0.756061	2.4756	1
Snord2	-0.756061	2.4756	1
Sorbs2	-0.756061	2.4756	1
Sox12	-0.756061	2.4756	1
Spdl1	-0.756061	2.4756	1
Spen	-0.756061	2.4756	1
Spire1	-0.756061	2.4756	1
Srr	-0.756061	2.4756	1
Ssbp2	-0.756061	2.4756	1
St6galnac5	-0.756061	2.4756	1
Steap3	-0.756061	2.4756	1
Stk11ip	-0.756061	2.4756	1
Ston1	-0.756061	2.4756	1
Sugp2	-0.756061	2.4756	1
Syde2	-0.756061	2.4756	1
Tab3	-0.756061	2.4756	1
Taf1	-0.756061	2.4756	1
Taf15	-0.756061	2.4756	1
Taf6l	-0.756061	2.4756	1
Tagap	-0.756061	2.4756	1
Tbc1d22b	-0.756061	2.4756	1
Tbc1d4	-0.756061	2.4756	1
Tbc1d8b	-0.756061	2.4756	1
Tcf7l1	-0.756061	2.4756	1
Tfap2c	-0.756061	2.4756	1
Tfap4	-0.756061	2.4756	1
Tfeb	-0.756061	2.4756	1
Tgfb1	-0.756061	2.4756	1
Tln2	-0.756061	2.4756	1
Tlr12	-0.756061	2.4756	1
Tmem104	-0.756061	2.4756	1
Tmem170	-0.756061	2.4756	1
Tmem170b	-0.756061	2.4756	1
Tmem181b-ps	-0.756061	2.4756	1
Tmem200b	-0.756061	2.4756	1
Tmem231	-0.756061	2.4756	1
Tmem245	-0.756061	2.4756	1
Tmem26	-0.756061	2.4756	1
Tmem45a	-0.756061	2.4756	1
Tmem48	-0.756061	2.4756	1
Tnnt2	-0.756061	2.4756	1
Tnrc6b	-0.756061	2.4756	1
Tpx2	-0.756061	2.4756	1
Traf3	-0.756061	2.4756	1
Traip	-0.756061	2.4756	1
Trim23	-0.756061	2.4756	1
Trim65	-0.756061	2.4756	1
Trmt13	-0.756061	2.4756	1
Trpv4	-0.756061	2.4756	1
Tsc22d2	-0.756061	2.4756	1
Ttc26	-0.756061	2.4756	1
Ttf2	-0.756061	2.4756	1
Ttyh3	-0.756061	2.4756	1
Ubxn7	-0.756061	2.4756	1
Uhrf1bp1	-0.756061	2.4756	1
Usp12	-0.756061	2.4756	1
Usp28	-0.756061	2.4756	1
Usp31	-0.756061	2.4756	1
Usp34	-0.756061	2.4756	1
Usp35	-0.756061	2.4756	1
Usp51	-0.756061	2.4756	1
Usp9x	-0.756061	2.4756	1
Vps13c	-0.756061	2.4756	1
Wars2	-0.756061	2.4756	1
Wbp7	-0.756061	2.4756	1
Wbscr25	-0.756061	2.4756	1
Wdr81	-0.756061	2.4756	1
Wdr91	-0.756061	2.4756	1
Wnt4	-0.756061	2.4756	1
Wwc2	-0.756061	2.4756	1
Xlr	-0.756061	2.4756	1
Xrn1	-0.756061	2.4756	1
Ybey	-0.756061	2.4756	1
Ylpm1	-0.756061	2.4756	1
Zbed6	-0.756061	2.4756	1
Zbtb33	-0.756061	2.4756	1
Zcchc4	-0.756061	2.4756	1
Zdhhc21	-0.756061	2.4756	1
Zfp13	-0.756061	2.4756	1
Zfp189	-0.756061	2.4756	1
Zfp280b	-0.756061	2.4756	1
Zfp296	-0.756061	2.4756	1
Zfp354c	-0.756061	2.4756	1
Zfp39	-0.756061	2.4756	1
Zfp407	-0.756061	2.4756	1
Zfp418	-0.756061	2.4756	1
Zfp446	-0.756061	2.4756	1
Zfp456	-0.756061	2.4756	1
Zfp459	-0.756061	2.4756	1
Zfp467	-0.756061	2.4756	1
Zfp518a	-0.756061	2.4756	1
Zfp563	-0.756061	2.4756	1
Zfp568	-0.756061	2.4756	1
Zfp583	-0.756061	2.4756	1
Zfp595	-0.756061	2.4756	1
Zfp605	-0.756061	2.4756	1
Zfp808	-0.756061	2.4756	1
Zfp827	-0.756061	2.4756	1
Zfp872	-0.756061	2.4756	1
Zfp937	-0.756061	2.4756	1
Zfp940	-0.756061	2.4756	1
Zfp947	-0.756061	2.4756	1
Zfpm1	-0.756061	2.4756	1
Zkscan5	-0.756061	2.4756	1
Zmat1	-0.756061	2.4756	1
Zmat3	-0.756061	2.4756	1
Zmym6	-0.756061	2.4756	1
Igtp	-0.753281	5.74407	0.32241
Anxa3	-0.752112	6.25462	0.327732
Fam108c	-0.752112	6.25462	0.327732
Cd82	-0.751497	6.63075	0.316864
2310003H01Rik	-0.750181	4.83036	0.445397
Mapk6	-0.750181	4.83036	0.445397
Prr15	-0.750181	4.83036	0.445397
Rest	-0.750181	4.83036	0.445397
Shisa4	-0.750181	4.83036	0.445397
Glud1	-0.746108	5.61145	0.345195
Aggf1	-0.742725	4.70544	0.479616
Arhgap18	-0.742725	4.70544	0.479616
Hs6st1	-0.742725	4.70544	0.479616
Mlxip	-0.742725	4.70544	0.479616
Tspan5	-0.742725	4.70544	0.479616
Amigo2	-0.741942	5.54025	0.358608
Tpbg	-0.737301	5.46533	0.37369
Dusp22	-0.733581	4.56859	0.521385
Ppm1b	-0.733581	4.56859	0.521385
Hoxa11	-0.732101	5.38629	0.390757
Hmgb3	-0.723586	6.47471	0.318426
Ydjc	-0.723326	5.78623	0.374441
E130309D02Rik	-0.722103	4.4173	0.573302
Eif2ak1	-0.722103	4.4173	0.573302
Golga4	-0.722103	4.4173	0.573302
Ica1	-0.722103	4.4173	0.573302
Taf8	-0.722103	4.4173	0.573302
Vegfa	-0.722103	4.4173	0.573302
AI467606	-0.719561	5.21384	0.432544
Sdr16c6	-0.719561	5.21384	0.432544
Kdelr1	-0.715033	6.60849	0.344545
Bcat2	-0.713465	5.65759	0.360004
Slc9a3r1	-0.713465	5.65759	0.360004
Ctsh	-0.712919	6.79335	0.322495
Alkbh5	-0.711905	5.11917	0.413309
Cxcl16	-0.711905	5.11917	0.413309
Hsp90b1	-0.711751	8.17841	0.296391
Acaa2	-0.710056	5.99625	0.374612
Edem2	-0.710056	5.99625	0.374612
Basp1	-0.709376	7.61195	0.300433
Cnpy4	-0.707769	5.58869	0.374041
Dffa	-0.707264	4.24816	0.514813
Dlx6	-0.707264	4.24816	0.514813
Mob3c	-0.707264	4.24816	0.514813
Papss1	-0.707264	4.24816	0.514813
Rcbtb2	-0.707264	4.24816	0.514813
Rcsd1	-0.707264	4.24816	0.514813
Spin2	-0.707264	4.24816	0.514813
Tbc1d10b	-0.707264	4.24816	0.514813
Trim14	-0.707264	4.24816	0.514813
Pgrmc1	-0.705474	9.04886	0.293826
Spint1	-0.704985	8.4836	0.296656
Sepp1	-0.703187	7.16874	0.323541
Ctso	-0.70303	5.01781	0.438358
Fam69a	-0.70303	5.01781	0.438358
Hpcal1	-0.70303	5.01781	0.438358
Mmp23	-0.70303	5.01781	0.438358
Tll1	-0.70303	5.01781	0.438358
Mfsd1	-0.701451	5.51631	0.389778
Mrpl9	-0.696193	6.38328	0.348353
Tmbim6	-0.694758	8.96109	0.300113
Slc39a4	-0.694697	10.5979	0.29381
Wbp1l	-0.694403	5.44009	0.407523
Coq4	-0.692622	4.90874	0.467852
Rab19	-0.692622	4.90874	0.467852
Snx12	-0.692622	4.90874	0.467852
Fbxo22	-0.688996	6.86358	0.330723
5730559C18Rik	-0.687336	4.05637	0.580436
Agap3	-0.687336	4.05637	0.580436
Akap13	-0.687336	4.05637	0.580436
Cdk1	-0.687336	4.05637	0.580436
Cln8	-0.687336	4.05637	0.580436
Elovl7	-0.687336	4.05637	0.580436
Frk	-0.687336	4.05637	0.580436
Galnt12	-0.687336	4.05637	0.580436
Glg1	-0.687336	4.05637	0.580436
Josd1	-0.687336	4.05637	0.580436
N4bp2l1	-0.687336	4.05637	0.580436
Ppp2r5d	-0.687336	4.05637	0.580436
Rad9a	-0.687336	4.05637	0.580436
Rbm38	-0.687336	4.05637	0.580436
Sap18	-0.687336	4.05637	0.580436
Slc39a13	-0.687336	4.05637	0.580436
Supt7l	-0.687336	4.05637	0.580436
Suv420h2	-0.687336	4.05637	0.580436
Tfb1m	-0.687336	4.05637	0.580436
Wfs1	-0.687336	4.05637	0.580436
Gatc	-0.68649	5.35959	0.427663
Zfp553	-0.683119	5.70232	0.37428
Cnn2	-0.681179	6.62074	0.366955
Gltp	-0.680935	7.96944	0.320771
Ccdc90a	-0.680244	4.7907	0.503
Ldlrap1	-0.680244	4.7907	0.503
Rims3	-0.680244	4.7907	0.503
2024-03-02	-0.679518	6.21083	0.364792
Serinc2	-0.679518	6.21083	0.364792
Slc35f5	-0.679518	6.21083	0.364792
Tmem98	-0.679518	6.21083	0.364792
Cldn23	-0.679345	9.03884	0.310212
C920025E04Rik	-0.677543	5.27432	0.450687
Isca1	-0.673628	6.71015	0.360288
Tubb4b	-0.673627	8.08666	0.327233
Grina	-0.670262	6.82456	0.348393
H2-T23	-0.669426	6.11617	0.385344
Dnttip2	-0.6658	6.47587	0.382988
Dtx3	-0.665278	4.66207	0.545468
Fgfrl1	-0.665278	4.66207	0.545468
Mt3	-0.665278	4.66207	0.545468
Rprd1b	-0.665278	4.66207	0.545468
Tspan33	-0.665278	4.66207	0.545468
Slc39a7	-0.664904	7.02928	0.357145
Gpt2	-0.66383	6.06639	0.396923
Nrbf2	-0.66383	6.06639	0.396923
Tuba1c	-0.662595	6.60957	0.382259
Dtd1	-0.659791	5.49195	0.42351
1110008J03Rik	-0.659153	3.83493	0.670342
4632415K11Rik	-0.659153	3.83493	0.670342
Atp6v1g2	-0.659153	3.83493	0.670342
Bri3bp	-0.659153	3.83493	0.670342
Clstn1	-0.659153	3.83493	0.670342
Deptor	-0.659153	3.83493	0.670342
Dnajb3	-0.659153	3.83493	0.670342
Erlin1	-0.659153	3.83493	0.670342
Eva1c	-0.659153	3.83493	0.670342
Flcn	-0.659153	3.83493	0.670342
Heca	-0.659153	3.83493	0.670342
Hist1h4i	-0.659153	3.83493	0.670342
Hoxd9	-0.659153	3.83493	0.670342
Hspa2	-0.659153	3.83493	0.670342
Jmjd8	-0.659153	3.83493	0.670342
Klra7	-0.659153	3.83493	0.670342
Lmbr1l	-0.659153	3.83493	0.670342
Mir425	-0.659153	3.83493	0.670342
Msh2	-0.659153	3.83493	0.670342
Neil1	-0.659153	3.83493	0.670342
P4ha2	-0.659153	3.83493	0.670342
Pdlim5	-0.659153	3.83493	0.670342
Pxk	-0.659153	3.83493	0.670342
Rassf6	-0.659153	3.83493	0.670342
Ski	-0.659153	3.83493	0.670342
Slc4a2	-0.659153	3.83493	0.670342
Tmod2	-0.659153	3.83493	0.670342
Tomm40l	-0.659153	3.83493	0.670342
Ypel2	-0.659153	3.83493	0.670342
Zfp397	-0.659153	3.83493	0.670342
Smarcd2	-0.655614	5.08688	0.45842
Wapal	-0.655614	5.08688	0.45842
Pdgfa	-0.654829	5.74571	0.429983
Tcn2	-0.650189	5.41438	0.444231
Vdac1	-0.649643	7.54226	0.349682
Alg2	-0.646816	4.52076	0.597593
Klf15	-0.646816	4.52076	0.597593
Nagpa	-0.646816	4.52076	0.597593
Oxr1	-0.646816	4.52076	0.597593
Pik3r2	-0.646816	4.52076	0.597593
Rps6ka1	-0.646816	4.52076	0.597593
Slc39a11	-0.646816	4.52076	0.597593
Srf	-0.646816	4.52076	0.597593
Tob2	-0.646816	4.52076	0.597593
Tsen54	-0.646816	4.52076	0.597593
Ube3a	-0.646816	4.52076	0.597593
Tmem50b	-0.645974	7.6534	0.351422
Paox	-0.645862	7.43516	0.356554
Cyb5r1	-0.642525	6.10023	0.407585
Zdhhc13	-0.642525	6.10023	0.407585
Exosc2	-0.641975	4.9831	0.488687
Plbd2	-0.641975	4.9831	0.488687
Tor4a	-0.641975	4.9831	0.488687
Calr	-0.64186	8.30361	0.34471
Atxn10	-0.640387	7.46765	0.356904
Cdr2	-0.639389	5.33237	0.467814
Myc	-0.638495	6.68909	0.389201
Pla2g12a	-0.635283	6.22689	0.394662
9530068E07Rik	-0.633626	6.8841	0.368002
Hn1l	-0.633626	6.8841	0.368002
Cd55	-0.630278	7.7777	0.356431
Asnsd1	-0.628389	5.78783	0.442635
Nit1	-0.627893	5.54203	0.438759
Pdia6	-0.626246	7.80339	0.363379
Map4	-0.62592	4.87123	0.524474
Prkaa1	-0.62592	4.87123	0.524474
Bmi1	-0.62347	4.364	0.662736
Capn2	-0.62347	4.364	0.662736
Ccpg1	-0.62347	4.364	0.662736
Jam3	-0.62347	4.364	0.662736
Kctd20	-0.62347	4.364	0.662736
Noc2l	-0.62347	4.364	0.662736
Rlf	-0.62347	4.364	0.662736
Tbc1d25	-0.62347	4.364	0.662736
Tmem184b	-0.62347	4.364	0.662736
Zbtb1	-0.62347	4.364	0.662736
Fam57a	-0.622301	6.1333	0.41793
Ube2v1	-0.622301	6.1333	0.41793
Itfg3	-0.621032	5.94358	0.449741
Plp2	-0.619212	7.38246	0.383116
Tex30	-0.618437	6.41172	0.401512
Ammecr1l	-0.616892	5.46717	0.459963
0610009O20Rik	-0.616237	3.57294	0.63315
1600014C10Rik	-0.616237	3.57294	0.63315
Agps	-0.616237	3.57294	0.63315
Agrn	-0.616237	3.57294	0.63315
Akr1b10	-0.616237	3.57294	0.63315
Amer1	-0.616237	3.57294	0.63315
Ash1l	-0.616237	3.57294	0.63315
Atp13a2	-0.616237	3.57294	0.63315
Ccdc64b	-0.616237	3.57294	0.63315
Clmp	-0.616237	3.57294	0.63315
Cnot6l	-0.616237	3.57294	0.63315
Cyp27a1	-0.616237	3.57294	0.63315
Dip2b	-0.616237	3.57294	0.63315
Dtx2	-0.616237	3.57294	0.63315
Eps15l1	-0.616237	3.57294	0.63315
Erc1	-0.616237	3.57294	0.63315
Fam179b	-0.616237	3.57294	0.63315
Fem1c	-0.616237	3.57294	0.63315
Fgd3	-0.616237	3.57294	0.63315
Hps4	-0.616237	3.57294	0.63315
Map6	-0.616237	3.57294	0.63315
Mef2a	-0.616237	3.57294	0.63315
Meis1	-0.616237	3.57294	0.63315
Mfap4	-0.616237	3.57294	0.63315
Mlh1	-0.616237	3.57294	0.63315
Mpp7	-0.616237	3.57294	0.63315
Pgpep1	-0.616237	3.57294	0.63315
Pptc7	-0.616237	3.57294	0.63315
Prpf3	-0.616237	3.57294	0.63315
Ptk2b	-0.616237	3.57294	0.63315
Ptpn6	-0.616237	3.57294	0.63315
Shroom2	-0.616237	3.57294	0.63315
Slc30a1	-0.616237	3.57294	0.63315
Slc7a5	-0.616237	3.57294	0.63315
Smcr7l	-0.616237	3.57294	0.63315
Spata2	-0.616237	3.57294	0.63315
Tmco4	-0.616237	3.57294	0.63315
Trak1	-0.616237	3.57294	0.63315
Tsen2	-0.616237	3.57294	0.63315
Ulk3	-0.616237	3.57294	0.63315
Vangl2	-0.616237	3.57294	0.63315
Zfp180	-0.616237	3.57294	0.63315
Zfp653	-0.616237	3.57294	0.63315
Zfp810	-0.616237	3.57294	0.63315
Zfp874a	-0.616237	3.57294	0.63315
Cebpa	-0.615114	6.08411	0.43103
Plin3	-0.615032	6.95016	0.405471
Btbd2	-0.613169	5.15281	0.526087
Hsph1	-0.613169	5.15281	0.526087
Tcp11l2	-0.612684	5.88732	0.466499
Tmem30b	-0.60937	5.6593	0.43406
Surf4	-0.607679	7.77826	0.373618
Acadm	-0.606744	4.74989	0.567307
Il18	-0.606744	4.74989	0.567307
Inpp1	-0.606744	4.74989	0.567307
Nrm	-0.606744	4.74989	0.567307
Wdyhv1	-0.606744	4.74989	0.567307
Zfp444	-0.606744	4.74989	0.567307
Nfkbil1	-0.604577	5.38819	0.483994
Pigs	-0.604577	5.38819	0.483994
Tpp1	-0.604577	5.38819	0.483994
Eid2	-0.603618	5.82877	0.484925
Tmem159	-0.603618	5.82877	0.484925
Tmem109	-0.600216	7.10674	0.396445
1810026J23Rik	-0.597037	5.05383	0.508053
Copa	-0.597037	5.05383	0.508053
Fkrp	-0.597037	5.05383	0.508053
Gna12	-0.597037	5.05383	0.508053
Poglut1	-0.597037	5.05383	0.508053
Prosc	-0.597037	5.05383	0.508053
Zfp954	-0.597037	5.05383	0.508053
Raly	-0.593734	5.76774	0.472999
2610507I01Rik	-0.593001	4.18797	0.612094
Dync1li1	-0.593001	4.18797	0.612094
Fam21	-0.593001	4.18797	0.612094
Lin52	-0.593001	4.18797	0.612094
Lipt1	-0.593001	4.18797	0.612094
Mta3	-0.593001	4.18797	0.612094
Rmnd5a	-0.593001	4.18797	0.612094
Rrm2	-0.593001	4.18797	0.612094
Snx8	-0.593001	4.18797	0.612094
Tcf7	-0.593001	4.18797	0.612094
Tnfaip8	-0.593001	4.18797	0.612094
AK010878	-0.590698	5.30462	0.511408
Hsdl1	-0.590698	5.30462	0.511408
Stx7	-0.590093	5.92558	0.477755
Rras	-0.587642	6.46467	0.445236
Sdcbp2	-0.587642	6.46467	0.445236
Stip1	-0.584775	6.19725	0.437711
Tmem160	-0.583674	8.02072	0.397439
Adpgk	-0.583436	4.61733	0.619281
Anxa8	-0.583436	4.61733	0.619281
Arhgdig	-0.583436	4.61733	0.619281
Gimap6	-0.583436	4.61733	0.619281
Tor3a	-0.583436	4.61733	0.619281
Wdsub1	-0.583436	4.61733	0.619281
Map2k1	-0.582918	5.70399	0.49314
Penk	-0.582918	5.70399	0.49314
Pnpla2	-0.579619	6.52768	0.442156
Sparc	-0.579619	6.52768	0.442156
Pon2	-0.578325	6.01629	0.471443
Zbtb7a	-0.57822	4.94751	0.544247
Chmp1a	-0.577031	7.98105	0.407635
2310030G06Rik	-0.574936	5.21587	0.542911
Appbp2	-0.574936	5.21587	0.542911
Pcbd1	-0.574936	5.21587	0.542911
Sephs2	-0.574936	5.21587	0.542911
Pmm1	-0.57462	6.95106	0.438028
Gnpda1	-0.572845	8.1702	0.403225
Wrb	-0.572678	5.44195	0.499294
9130017N09Rik	-0.571031	5.63728	0.467198
Nelfb	-0.571031	5.63728	0.467198
Tlcd1	-0.571031	5.63728	0.467198
Pea15a	-0.570293	6.84659	0.421769
2810474O19Rik	-0.56977	6.92339	0.446133
Nudt3	-0.56799	6.10163	0.465843
Carhsp1	-0.567332	6.2282	0.447167
Hspb8	-0.56631	6.4522	0.464747
Txndc5	-0.563822	7.23355	0.421104
Sfxn3	-0.558477	5.90734	0.507356
Qdpr	-0.558226	5.74735	0.505261
Ucp2	-0.557606	7.98155	0.423715
Scpep1	-0.557477	5.36151	0.526983
Tomm34	-0.557477	5.36151	0.526983
Zfp35	-0.557477	5.36151	0.526983
Ptrf	-0.556878	5.12127	0.526087
Aven	-0.555983	4.83268	0.587191
B3gnt1	-0.555983	4.83268	0.587191
Bloc1s3	-0.555983	4.83268	0.587191
Mafk	-0.555983	4.83268	0.587191
Marveld3	-0.555983	4.83268	0.587191
Snx21	-0.555983	4.83268	0.587191
Wbscr27	-0.555983	4.83268	0.587191
Acad9	-0.554497	4.47125	0.683327
Ascc1	-0.554497	4.47125	0.683327
Ccdc6	-0.554497	4.47125	0.683327
Csrp2	-0.554497	4.47125	0.683327
Herpud2	-0.554497	4.47125	0.683327
Lztr1	-0.554497	4.47125	0.683327
Mettl16	-0.554497	4.47125	0.683327
Nt5dc2	-0.554497	4.47125	0.683327
Pigf	-0.554497	4.47125	0.683327
Plscr3	-0.554497	4.47125	0.683327
Ppapdc2	-0.554497	4.47125	0.683327
Prkaca	-0.554497	4.47125	0.683327
Rnf223	-0.554497	4.47125	0.683327
Sepn1	-0.554497	4.47125	0.683327
Tbc1d17	-0.554497	4.47125	0.683327
Tspan13	-0.554497	4.47125	0.683327
Zfp87	-0.554497	4.47125	0.683327
Gnas	-0.554362	6.91436	0.446133
Ankrd12	-0.55155	3.98727	0.700311
Ankrd40	-0.55155	3.98727	0.700311
Bcl2l14	-0.55155	3.98727	0.700311
Cables1	-0.55155	3.98727	0.700311
Ccdc71l	-0.55155	3.98727	0.700311
Csnk2a1	-0.55155	3.98727	0.700311
Decr2	-0.55155	3.98727	0.700311
Eri1	-0.55155	3.98727	0.700311
Fam149b	-0.55155	3.98727	0.700311
Klrd1	-0.55155	3.98727	0.700311
Lrfn3	-0.55155	3.98727	0.700311
Mapk12	-0.55155	3.98727	0.700311
Med26	-0.55155	3.98727	0.700311
Nr1d1	-0.55155	3.98727	0.700311
Pcid2	-0.55155	3.98727	0.700311
R3hcc1l	-0.55155	3.98727	0.700311
Rac2	-0.55155	3.98727	0.700311
Rbm6	-0.55155	3.98727	0.700311
Rcor3	-0.55155	3.98727	0.700311
Shb	-0.55155	3.98727	0.700311
Slc35b4	-0.55155	3.98727	0.700311
Snx11	-0.55155	3.98727	0.700311
Stard4	-0.55155	3.98727	0.700311
Strada	-0.55155	3.98727	0.700311
Tbccd1	-0.55155	3.98727	0.700311
Tnfsf9	-0.55155	3.98727	0.700311
Zfml	-0.55155	3.98727	0.700311
Zfp148	-0.55155	3.98727	0.700311
Nfe2l1	-0.547293	5.8496	0.527962
Ahsa1	-0.547114	7.20347	0.43889
Pde7a	-0.545572	5.68266	0.480463
Hibadh	-0.545101	7.00572	0.454974
1110019D14Rik	-0.542896	3.25218	0.769726
5033406O09Rik	-0.542896	3.25218	0.769726
Acy1	-0.542896	3.25218	0.769726
Ap1s2	-0.542896	3.25218	0.769726
Arhgap29	-0.542896	3.25218	0.769726
Arhgef19	-0.542896	3.25218	0.769726
Arnt	-0.542896	3.25218	0.769726
Asphd2	-0.542896	3.25218	0.769726
Atg16l2	-0.542896	3.25218	0.769726
Avl9	-0.542896	3.25218	0.769726
B930092H01Rik	-0.542896	3.25218	0.769726
Bace1	-0.542896	3.25218	0.769726
C77370	-0.542896	3.25218	0.769726
Capn1	-0.542896	3.25218	0.769726
Ccna2	-0.542896	3.25218	0.769726
Cdc25b	-0.542896	3.25218	0.769726
Cdt1	-0.542896	3.25218	0.769726
Ch25h	-0.542896	3.25218	0.769726
Chst13	-0.542896	3.25218	0.769726
Cpsf1	-0.542896	3.25218	0.769726
Crat	-0.542896	3.25218	0.769726
Crebbp	-0.542896	3.25218	0.769726
Cwc27	-0.542896	3.25218	0.769726
Cyp1b1	-0.542896	3.25218	0.769726
Cyp20a1	-0.542896	3.25218	0.769726
Cyth3	-0.542896	3.25218	0.769726
D030028A08Rik	-0.542896	3.25218	0.769726
D3Ertd254e	-0.542896	3.25218	0.769726
Dbf4	-0.542896	3.25218	0.769726
Ddit4l	-0.542896	3.25218	0.769726
Disp1	-0.542896	3.25218	0.769726
Dock7	-0.542896	3.25218	0.769726
Dok2	-0.542896	3.25218	0.769726
Eda	-0.542896	3.25218	0.769726
Fam210a	-0.542896	3.25218	0.769726
Fam98c	-0.542896	3.25218	0.769726
Fbxo30	-0.542896	3.25218	0.769726
Fgf18	-0.542896	3.25218	0.769726
Ftsjd1	-0.542896	3.25218	0.769726
Ghdc	-0.542896	3.25218	0.769726
Gm10069	-0.542896	3.25218	0.769726
Golm1	-0.542896	3.25218	0.769726
Gpsm3	-0.542896	3.25218	0.769726
Hspa4l	-0.542896	3.25218	0.769726
Ints6	-0.542896	3.25218	0.769726
Klc1	-0.542896	3.25218	0.769726
Ldlrad3	-0.542896	3.25218	0.769726
Leprel2	-0.542896	3.25218	0.769726
Mastl	-0.542896	3.25218	0.769726
Mipol1	-0.542896	3.25218	0.769726
Mllt10	-0.542896	3.25218	0.769726
Mtmr1	-0.542896	3.25218	0.769726
Myof	-0.542896	3.25218	0.769726
Nacc1	-0.542896	3.25218	0.769726
Ndst1	-0.542896	3.25218	0.769726
Ndst2	-0.542896	3.25218	0.769726
Nfic	-0.542896	3.25218	0.769726
Nxpe3	-0.542896	3.25218	0.769726
Palld	-0.542896	3.25218	0.769726
Pdgfra	-0.542896	3.25218	0.769726
Pdp1	-0.542896	3.25218	0.769726
Pim2	-0.542896	3.25218	0.769726
Pisd-ps1	-0.542896	3.25218	0.769726
Plekha5	-0.542896	3.25218	0.769726
Pltp	-0.542896	3.25218	0.769726
Prr14l	-0.542896	3.25218	0.769726
Prss36	-0.542896	3.25218	0.769726
Ptp4a3	-0.542896	3.25218	0.769726
Qsox1	-0.542896	3.25218	0.769726
Renbp	-0.542896	3.25218	0.769726
Retsat	-0.542896	3.25218	0.769726
Rfx1	-0.542896	3.25218	0.769726
Rhoq	-0.542896	3.25218	0.769726
Rilpl1	-0.542896	3.25218	0.769726
Rnf214	-0.542896	3.25218	0.769726
Safb2	-0.542896	3.25218	0.769726
Serpinb6b	-0.542896	3.25218	0.769726
Slc25a36	-0.542896	3.25218	0.769726
Slc40a1	-0.542896	3.25218	0.769726
Sp100	-0.542896	3.25218	0.769726
Spats2	-0.542896	3.25218	0.769726
Spred1	-0.542896	3.25218	0.769726
Stx1a	-0.542896	3.25218	0.769726
Taf9b	-0.542896	3.25218	0.769726
Tbc1d10c	-0.542896	3.25218	0.769726
Tdrd3	-0.542896	3.25218	0.769726
[truncated: 10,275 more rows]
