# Supplementary material for: Spatiotemporal functions of leukemia inhibitory factor in embryo attachment and implantation chamber formation
Source: Cell Death Discov. 2024 Nov 25;10:481. doi: 10.1038/s41420-024-02228-4 (PMC11589870; doi:10.1038/s41420-024-02228-4)
Supplement: Supplementary file 11 — Table 3 [file 41420_2024_2228_MOESM11_ESM.xlsx]

## Sheet: Lu_lif_epi.txt.dd_vs_dd_Lif.edg
Table 3. Gene expression comparison between Lif eKO+ rLif and Lif eKO.
(see also Fig 3b)
Positive and negative values of logFC indicate up-regulated expressions of each gene either in Lif eKO or Lif eKO+rLif, respectively.
	logFC	logCPM	PValue
8430408G22Rik	-9.83735	9.58946	6.33454e-18
Tmprss11d	-9.40877	6.07779	7.07851e-09
Defb1	-9.20129	5.87871	2.56226e-08
Sprr2b	-9.13912	5.81931	3.63334e-08
Tuba8	-9.07414	5.75738	5.21778e-08
Fgg	-9.02914	5.71458	6.69157e-08
Chi3l1	-8.75288	5.45352	2.97358e-07
A630023A22Rik	-8.63768	5.34562	5.43348e-07
Guca2b	-8.20293	10.3972	1.76443e-17
Trim15	-8.0089	4.76909	1.44592e-05
Lgr5	-7.81042	4.59236	3.56805e-05
Spaca7	-7.81042	4.59236	3.56805e-05
Pnp2	-7.69991	4.49525	5.79138e-05
Serpinb6c	-7.44969	4.27917	0.000164799
Trpm6	-7.44969	4.27917	0.000164799
Nptx2	-7.37971	4.21975	0.00021796
Kng1	-7.30617	4.15781	0.000290613
Atp13a4	-7.22867	4.09311	0.000390825
Il1a	-7.22867	4.09311	0.000390825
Sfrp1	-7.14677	4.02542	0.000726851
Il1f9	-6.96756	3.87981	0.00140897
Ttpa	-6.96756	3.87981	0.00140897
Slc46a2	-6.85878	7.5488	3.49397e-11
Igfbp3	-6.78467	9.20783	1.42445e-13
Tll1	-6.76288	3.71803	0.00286389
Sprr2e	-6.69108	6.48689	5.6223e-09
Atp6v0d2	-6.6372	6.43497	8.33781e-09
Gbp2	-6.42514	7.12536	5.50601e-10
Fga	-6.38835	3.43578	0.00922396
Gabrp	-6.38835	3.43578	0.00922396
Cldn10	-6.33184	10.3913	9.47413e-14
Lcn2	-6.27747	8.23586	1.58596e-11
Nupr1	-6.09375	11.7125	1.42849e-13
Abcc3	-6.07072	3.21182	0.0219002
Dio3os	-6.07072	3.21182	0.0219002
Guca2a	-6.07072	3.21182	0.0219002
Pcsk6	-6.07072	3.21182	0.0219002
Cxcl5	-5.88114	3.08546	0.0347826
Aldoc	-5.73176	5.57707	1.42078e-06
Slc26a6	-5.67941	5.52852	1.86519e-06
2810459M11Rik	-5.66282	2.9471	0.0565217
Kng2	-5.66282	2.9471	0.0565217
Plekhd1	-5.66282	2.9471	0.0565217
Ttc39b	-5.66282	2.9471	0.0565217
Cyp26a1	-5.63022	10.8798	3.61629e-12
Lrg1	-5.59713	5.45252	2.84614e-06
Gjb2	-5.43836	7.88902	9.47251e-10
Slc39a8	-5.41809	7.09129	9.86646e-09
4933401H06Rik	-5.40547	2.79419	0.0942029
C4bp	-5.40547	2.79419	0.0942029
Deptor	-5.40547	2.79419	0.0942029
Gm2115	-5.40547	2.79419	0.0942029
Mir135a-2	-5.40547	2.79419	0.0942029
Prl6a1	-5.40547	2.79419	0.0942029
Prss35	-5.40547	2.79419	0.0942029
Scgb1c1	-5.40547	2.79419	0.0942029
Slc10a2	-5.40547	2.79419	0.0942029
Gmpr	-5.18907	7.4328	7.88937e-09
Orm1	-5.17862	5.93414	9.84556e-07
1700020A23Rik	-5.09202	2.62333	0.161491
C3	-5.09202	2.62333	0.161491
Ces2b	-5.09202	2.62333	0.161491
Chit1	-5.09202	2.62333	0.161491
E330011O21Rik	-5.09202	2.62333	0.161491
Hp	-5.09202	2.62333	0.161491
Kit	-5.09202	2.62333	0.161491
Lrrtm2	-5.09202	2.62333	0.161491
Mir152	-5.09202	2.62333	0.161491
Ncmap	-5.09202	2.62333	0.161491
Prss28	-5.09202	2.62333	0.161491
Slco4a1	-5.09202	2.62333	0.161491
Bcl3	-5.03132	5.79723	2.16178e-06
Areg	-5.02519	7.4909	1.28359e-08
Tmem213	-5.00189	9.15455	5.81387e-10
Lrat	-4.9387	6.94056	7.09532e-08
Osmr	-4.8811	4.80885	0.000103439
Rnf39	-4.81674	5.59981	6.56495e-06
Socs3	-4.81674	5.59981	6.56495e-06
Sprr2g	-4.76893	11.5034	5.85373e-10
Sftpd	-4.72836	9.45048	2.13318e-09
B930092H01Rik	-4.69102	2.42971	0.285714
Btbd17	-4.69102	2.42971	0.285714
Ch25h	-4.69102	2.42971	0.285714
Csf1	-4.69102	2.42971	0.285714
D430020J02Rik	-4.69102	2.42971	0.285714
Dpep2	-4.69102	2.42971	0.285714
Fas	-4.69102	2.42971	0.285714
Galnt6	-4.69102	2.42971	0.285714
Il6ra	-4.69102	2.42971	0.285714
Jsrp1	-4.69102	2.42971	0.285714
Mir1247	-4.69102	2.42971	0.285714
Ocm	-4.69102	2.42971	0.285714
Sostdc1	-4.69102	2.42971	0.285714
Xkr5	-4.69102	2.42971	0.285714
Cda	-4.68824	7.52169	4.67181e-08
Sprr2f	-4.66335	12.1749	1.02388e-09
Coch	-4.65664	7.89727	2.59158e-08
Entpd3	-4.59486	5.39852	1.97573e-05
Ifitm6	-4.57977	9.03006	6.72137e-09
Cyr61	-4.55956	6.5831	6.48069e-07
Gm14005	-4.45241	4.44274	0.000621965
Trpv6	-4.34172	7.1944	3.62537e-07
Obp2a	-4.32189	4.3348	0.00102803
Wnt7b	-4.32189	4.3348	0.00102803
1190003J15Rik	-4.2817	9.45743	2.33021e-08
Olfm1	-4.25878	5.10006	0.000112765
Ggh	-4.25723	8.17046	8.14313e-08
Fgf9	-4.25191	4.27768	0.00133434
Slc5a9	-4.25191	4.27768	0.00133434
Il20ra	-4.18103	5.03226	0.000160239
Tekt1	-4.17837	4.21824	0.00174368
Timp1	-4.14928	6.20356	6.40675e-06
1700034O15Rik	-4.13371	2.20631	0.52381
1700054O13Rik	-4.13371	2.20631	0.52381
Actr3b	-4.13371	2.20631	0.52381
AI427809	-4.13371	2.20631	0.52381
Ampd3	-4.13371	2.20631	0.52381
Avp	-4.13371	2.20631	0.52381
Bdnf	-4.13371	2.20631	0.52381
Ccdc125	-4.13371	2.20631	0.52381
Cybrd1	-4.13371	2.20631	0.52381
Cyfip2	-4.13371	2.20631	0.52381
Dmkn	-4.13371	2.20631	0.52381
Dnajc16	-4.13371	2.20631	0.52381
Ephb6	-4.13371	2.20631	0.52381
Fam115c	-4.13371	2.20631	0.52381
Fam150a	-4.13371	2.20631	0.52381
Fam196a	-4.13371	2.20631	0.52381
Foxq1	-4.13371	2.20631	0.52381
Gcnt4	-4.13371	2.20631	0.52381
Gm10658	-4.13371	2.20631	0.52381
Gm16880	-4.13371	2.20631	0.52381
Gm20556	-4.13371	2.20631	0.52381
Gm20757	-4.13371	2.20631	0.52381
Gng4	-4.13371	2.20631	0.52381
Gsdma	-4.13371	2.20631	0.52381
Hesx1	-4.13371	2.20631	0.52381
Itprip	-4.13371	2.20631	0.52381
Jak3	-4.13371	2.20631	0.52381
Klkb1	-4.13371	2.20631	0.52381
Mall	-4.13371	2.20631	0.52381
Mir1191	-4.13371	2.20631	0.52381
Mir1195	-4.13371	2.20631	0.52381
Mir1942	-4.13371	2.20631	0.52381
Mir200a	-4.13371	2.20631	0.52381
Mir23a	-4.13371	2.20631	0.52381
Mir27a	-4.13371	2.20631	0.52381
Mir320	-4.13371	2.20631	0.52381
Mir3471-1	-4.13371	2.20631	0.52381
Mir3473d	-4.13371	2.20631	0.52381
Mir3960	-4.13371	2.20631	0.52381
Mst1r	-4.13371	2.20631	0.52381
Muc4	-4.13371	2.20631	0.52381
Oip5	-4.13371	2.20631	0.52381
Paqr6	-4.13371	2.20631	0.52381
Pinlyp	-4.13371	2.20631	0.52381
Pxdc1	-4.13371	2.20631	0.52381
Rasl12	-4.13371	2.20631	0.52381
Rimkla	-4.13371	2.20631	0.52381
Rnf152	-4.13371	2.20631	0.52381
Rnu12	-4.13371	2.20631	0.52381
Sec1	-4.13371	2.20631	0.52381
Snora62	-4.13371	2.20631	0.52381
Snord83b	-4.13371	2.20631	0.52381
Sorcs2	-4.13371	2.20631	0.52381
Sprr2d	-4.13371	2.20631	0.52381
Sstr4	-4.13371	2.20631	0.52381
Tead4	-4.13371	2.20631	0.52381
Thsd7b	-4.13371	2.20631	0.52381
Tmem212	-4.13371	2.20631	0.52381
Trim10	-4.13371	2.20631	0.52381
Trpv5	-4.13371	2.20631	0.52381
Ugt1a6b	-4.13371	2.20631	0.52381
Vpreb3	-4.13371	2.20631	0.52381
Zfp169	-4.13371	2.20631	0.52381
Rdh12	-4.10087	4.15627	0.00229484
Prap1	-4.00952	11.1381	6.77781e-08
Sprr1a	-3.93215	4.02383	0.00547934
Trib3	-3.93215	4.02383	0.00547934
Slc22a5	-3.85802	6.18726	1.70981e-05
Oas2	-3.83976	3.95281	0.00744743
Stx11	-3.83976	3.95281	0.00744743
Nfil3	-3.80494	7.82102	1.10638e-06
Cebpd	-3.76284	9.65269	4.03364e-07
Gjb5	-3.74105	3.87817	0.0102151
Gadd45a	-3.73499	7.82579	1.56302e-06
Gpx2	-3.72915	12.5486	3.16545e-07
Ripk3	-3.7134	4.63591	0.00114105
Glipr1	-3.69485	5.79463	6.97257e-05
Apbb1	-3.66494	5.09891	0.000405979
Xbp1	-3.62389	10.7288	7.02598e-07
Smpd1	-3.60797	7.13646	5.75601e-06
Pgf	-3.60368	7.48701	4.02898e-06
Efna1	-3.60122	7.56128	3.86306e-06
Tmem173	-3.59618	7.22284	5.36892e-06
Pdgfrl	-3.59193	5.94946	7.08666e-05
Cp	-3.58504	5.03108	0.000571838
Pkib	-3.52791	5.89301	9.65848e-05
Arnt2	-3.52071	3.71634	0.0197869
Prss22	-3.48103	5.31311	0.000395255
Gnl2	-3.39757	6.17006	8.52143e-05
1810008I18Rik	-3.39649	3.62815	0.0279694
Adora2b	-3.39649	3.62815	0.0279694
Esm1	-3.39649	3.62815	0.0279694
Me1	-3.39649	3.62815	0.0279694
Prr5l	-3.39649	3.62815	0.0279694
Arid5a	-3.36647	5.75209	0.000206665
Pla2g7	-3.36348	4.84626	0.00141891
Gjb4	-3.33689	4.33333	0.00455058
Cfh	-3.29134	5.68725	0.000291475
Ctsc	-3.26599	6.72601	4.0075e-05
Sowaha	-3.26055	3.5343	0.0399705
Il18bp	-3.21212	4.72296	0.00254733
Dram1	-3.19372	6.15339	0.000178982
Adi1	-3.18684	9.8444	9.95382e-06
Agtr2	-3.18585	4.21673	0.00753089
Sgms1	-3.16816	5.34038	0.00087065
Lgmn	-3.15165	6.62543	7.10665e-05
Gstm5	-3.14327	8.81026	1.72e-05
Gch1	-3.11046	3.43399	0.0577711
Lrrc8b	-3.11046	3.43399	0.0577711
Rassf4	-3.11046	3.43399	0.0577711
Steap4	-3.11046	3.43399	0.0577711
Xdh	-3.11046	3.43399	0.0577711
Afap1l1	-3.10395	4.15473	0.00977491
Ttc9	-3.10395	4.15473	0.00977491
H6pd	-3.09964	5.28316	0.00116281
Acss1	-3.01052	4.9218	0.00276276
Hspb6	-3.01052	4.9218	0.00276276
Ihh	-2.96652	8.74436	4.41727e-05
Prss23	-2.96482	9.36077	3.69438e-05
Adamts9	-2.94292	3.32627	0.084472
Depdc7	-2.94292	3.32627	0.084472
Gm8615	-2.94292	3.32627	0.084472
Steap1	-2.94292	3.32627	0.084472
Susd3	-2.94292	3.32627	0.084472
Paqr8	-2.92474	4.02224	0.0222081
Serpinb5	-2.92474	4.02224	0.0222081
Ifitm1	-2.9234	12.7296	3.18728e-05
Gnpda1	-2.91698	6.95233	0.000154461
Flot2	-2.8879	6.03583	0.000663375
Zbp1	-2.87734	5.33934	0.00196944
Il13ra1	-2.8721	5.09662	0.00291167
Ndrg1	-2.87004	6.7559	0.000213161
Vtcn1	-2.87004	6.7559	0.000213161
Gbp3	-2.86428	4.80503	0.00477114
Nfe2l3	-2.85138	4.43989	0.00910829
Tm4sf1	-2.81786	11.0626	6.10313e-05
Aig1	-2.81261	6.78675	0.000267007
Il1f8	-2.79923	7.39785	0.000192638
Fam110c	-2.7814	4.38688	0.0114318
Slc22a4	-2.77074	5.2526	0.00301688
Arg1	-2.75334	3.20996	0.12496
Awat2	-2.75334	3.20996	0.12496
C1qtnf1	-2.75334	3.20996	0.12496
C330022C24Rik	-2.75334	3.20996	0.12496
Hpgds	-2.75334	3.20996	0.12496
Olfm2	-2.75334	3.20996	0.12496
Plcxd3	-2.75334	3.20996	0.12496
Sgol2	-2.75334	3.20996	0.12496
Tac2	-2.75334	3.20996	0.12496
Tek	-2.75334	3.20996	0.12496
Fam69a	-2.72006	3.87652	0.0396963
Fut2	-2.72006	3.87652	0.0396963
Me3	-2.72006	3.87652	0.0396963
Slc16a1	-2.70786	4.33187	0.0144137
Wnt16	-2.70786	4.33187	0.0144137
Gpr160	-2.67572	7.24074	0.000370135
Prr5	-2.63036	4.27471	0.0182584
Glrx	-2.62226	6.37195	0.000797418
Pnp	-2.62152	6.96877	0.00054842
Socs2	-2.59169	6.81592	0.000666394
Sdcbp2	-2.58912	5.30993	0.00463965
Eif4ebp1	-2.58781	7.85912	0.000358389
Sbno2	-2.58184	4.58691	0.0126381
Tmem120b	-2.58184	4.58691	0.0126381
Serping1	-2.57741	8.87327	0.000284484
Cebpb	-2.56596	9.64404	0.000260985
Isg20	-2.56532	10.2482	0.000240275
Slc25a25	-2.54847	4.21521	0.023239
Snx30	-2.54847	4.21521	0.023239
Hmox1	-2.53685	5.44549	0.00457449
Adam28	-2.53502	3.08356	0.186957
Elovl7	-2.53502	3.08356	0.186957
Klc3	-2.53502	3.08356	0.186957
Pstpip2	-2.53502	3.08356	0.186957
Slc41a1	-2.53502	3.08356	0.186957
Snord35b	-2.53502	3.08356	0.186957
Stom	-2.53502	3.08356	0.186957
Tnfsf9	-2.53502	3.08356	0.186957
Wdr72	-2.53502	3.08356	0.186957
Rora	-2.51805	4.53909	0.0155141
Fyb	-2.5079	6.45109	0.00119428
Tnfrsf12a	-2.50589	5.84991	0.00293642
Rps15a-ps6	-2.49917	4.80376	0.0112943
Frat2	-2.49468	5.56944	0.00401293
Sat1	-2.49113	11.3034	0.000324348
Ccl12	-2.48146	3.71464	0.0729734
Ugt1a7c	-2.48146	3.71464	0.0729734
Bzw2	-2.47913	8.16134	0.000556169
Snora7a	-2.46164	4.1532	0.0381992
Myo1d	-2.45131	4.48965	0.0191124
Nmb	-2.43982	8.17678	0.000667369
Tm4sf4	-2.40595	5.88804	0.00393764
Ctsb	-2.39967	10.8998	0.000515515
Prodh	-2.39709	5.15924	0.00943598
Egflam	-2.36925	4.08843	0.0493358
Ece1	-2.36333	5.30887	0.00877551
Tmem125	-2.35671	7.16932	0.00149138
Anxa8	-2.34553	3.62642	0.0999758
Gabbr1	-2.34553	3.62642	0.0999758
Thbd	-2.34553	3.62642	0.0999758
Tspan33	-2.34553	3.62642	0.0999758
Gapdh	-2.3364	5.44449	0.00823406
Las1l	-2.33609	8.16016	0.00107359
BC017158	-2.33005	4.67678	0.019615
Sgms2	-2.32777	6.3837	0.00247791
Mal2	-2.323	6.03273	0.00327265
Rnf186	-2.32229	6.3	0.00263005
Sltm	-2.3218	6.52551	0.00238093
Fjx1	-2.30779	4.38543	0.0293231
Npas2	-2.30779	4.38543	0.0293231
Atp5g1	-2.29491	11.2625	0.000854277
Paox	-2.28582	6.27076	0.00305502
Zfp52	-2.28347	5.54433	0.00873384
4931440P22Rik	-2.27767	2.94516	0.282609
Aim1	-2.27767	2.94516	0.282609
Atp6v0a4	-2.27767	2.94516	0.282609
B230208H11Rik	-2.27767	2.94516	0.282609
Chac1	-2.27767	2.94516	0.282609
E130215H24Rik	-2.27767	2.94516	0.282609
Mgat4a	-2.27767	2.94516	0.282609
Mthfd1l	-2.27767	2.94516	0.282609
Nmnat3	-2.27767	2.94516	0.282609
Olfml2b	-2.27767	2.94516	0.282609
Pcdh17	-2.27767	2.94516	0.282609
Ppm1j	-2.27767	2.94516	0.282609
Rmst	-2.27767	2.94516	0.282609
Tmem154	-2.27767	2.94516	0.282609
Vamp4	-2.27767	2.94516	0.282609
B3gnt7	-2.27054	4.02066	0.06403
Eps8l1	-2.27054	4.02066	0.06403
Gla	-2.27054	4.02066	0.06403
Penk	-2.26896	4.63188	0.0237107
Hs3st1	-2.26679	7.5592	0.00192483
Fuom	-2.26386	7.93268	0.00156253
Rras2	-2.25601	5.97956	0.00428141
Reep4	-2.25427	5.76783	0.00707803
Rell1	-2.24221	4.84249	0.0199098
Sdcbp	-2.23774	10.6247	0.00115055
Kif3a	-2.21951	5.49478	0.0110349
Ly6a	-2.21256	9.28204	0.00144702
Hnf1b	-2.19595	5.33619	0.0136412
Gda	-2.19544	3.53254	0.137874
Rnf180	-2.19544	3.53254	0.137874
Tnfrsf1b	-2.19544	3.53254	0.137874
Cxcl14	-2.1904	6.19497	0.00484733
Ccdc109b	-2.18576	5.92437	0.00563752
Cadm1	-2.16457	3.94959	0.083497
Fhl2	-2.16457	3.94959	0.083497
Maff	-2.16457	3.94959	0.083497
Parm1	-2.16457	3.94959	0.083497
Plxnb1	-2.16457	3.94959	0.083497
S1pr1	-2.16457	3.94959	0.083497
Tmem62	-2.16457	3.94959	0.083497
Lipa	-2.15652	6.8128	0.00385721
Cdr2	-2.1484	4.27322	0.0456519
Upk3bl	-2.13169	4.76136	0.0281231
Cwh43	-2.12503	6.36866	0.00531145
Sfn	-2.10792	6.28408	0.00582976
Cxcl17	-2.0978	10.8511	0.00214447
Ccl8	-2.08566	5.74591	0.0121395
Ptger2	-2.08454	8.14598	0.00324261
Klf7	-2.08241	5.39032	0.0178617
Sphk1	-2.07308	4.71904	0.0335404
6430562O15Rik	-2.06846	4.48824	0.042606
Rhof	-2.06157	4.2137	0.0721088
Chp1	-2.0539	6.83194	0.00569028
A930015D03Rik	-2.0502	3.87488	0.109379
Il1b	-2.0502	3.87488	0.109379
Jag1	-2.0502	3.87488	0.109379
Mfsd6l	-2.0502	3.87488	0.109379
Slc5a1	-2.0502	3.87488	0.109379
Tbc1d1	-2.0502	3.87488	0.109379
Vps37d	-2.0502	3.87488	0.109379
Rsph9	-2.03182	7.33712	0.00539067
Cds2	-2.0279	3.4322	0.191276
Fgl2	-2.0279	3.4322	0.191276
P2ry6	-2.0279	3.4322	0.191276
Sowahc	-2.0279	3.4322	0.191276
Tyro3	-2.0279	3.4322	0.191276
Hbegf	-2.02416	4.88019	0.0323089
Nudt4	-2.01977	7.57494	0.00472207
2200002D01Rik	-2.0138	7.32291	0.00579808
Tacstd2	-2.00843	8.65188	0.00379659
Cldn1	-1.99867	5.18843	0.0264292
Blnk	-1.99492	4.43705	0.0520938
Flot1	-1.99069	6.6295	0.00799936
Junb	-1.97527	8.81356	0.00441459
Irg1	-1.97168	9.47654	0.004183
Ankrd37	-1.96918	4.15166	0.0910982
Fah	-1.96918	4.15166	0.0910982
Fbxo27	-1.96918	4.15166	0.0910982
Snord49a	-1.96918	4.15166	0.0910982
1600023N17Rik	-1.96423	2.79222	0.430642
4930523C07Rik	-1.96423	2.79222	0.430642
Abhd1	-1.96423	2.79222	0.430642
Ankrd66	-1.96423	2.79222	0.430642
Batf3	-1.96423	2.79222	0.430642
Chaf1b	-1.96423	2.79222	0.430642
Cxcl1	-1.96423	2.79222	0.430642
Erbb3	-1.96423	2.79222	0.430642
Fbln7	-1.96423	2.79222	0.430642
Fgd3	-1.96423	2.79222	0.430642
Il34	-1.96423	2.79222	0.430642
Mast2	-1.96423	2.79222	0.430642
Mocos	-1.96423	2.79222	0.430642
Ncapg2	-1.96423	2.79222	0.430642
Plk3	-1.96423	2.79222	0.430642
Rpp25	-1.96423	2.79222	0.430642
Scly	-1.96423	2.79222	0.430642
Slc22a21	-1.96423	2.79222	0.430642
Snhg9	-1.96423	2.79222	0.430642
Snord33	-1.96423	2.79222	0.430642
Stbd1	-1.96423	2.79222	0.430642
Tmed3	-1.95283	9.24632	0.00451301
Prps1	-1.9528	6.36735	0.00986264
0610040J01Rik	-1.93651	6.64041	0.00971263
D030056L22Rik	-1.93406	7.04272	0.00856846
Stx18	-1.93224	8.43632	0.00560913
Mvp	-1.93089	5.2778	0.0294637
Adat3	-1.92598	3.79615	0.143889
Atp8a1	-1.92598	3.79615	0.143889
Etv5	-1.92598	3.79615	0.143889
Rhbdf2	-1.92598	3.79615	0.143889
Gabarapl1	-1.92461	6.40756	0.0107683
Cep120	-1.91742	4.38399	0.0638717
Chchd10	-1.90602	6.89849	0.00975448
Gnai1	-1.89038	5.24826	0.0334902
Il4ra	-1.87047	4.08687	0.11546
Top2a	-1.87047	4.08687	0.11546
Neat1	-1.8659	5.09202	0.0399547
Pink1	-1.85986	7.70909	0.00868219
Prkab1	-1.85826	6.94461	0.0115267
Ctps	-1.85504	4.76007	0.0528879
Syne4	-1.84871	5.21811	0.038112
Cdkn2b	-1.83832	3.32445	0.266667
Cela1	-1.83832	3.32445	0.266667
Enpp1	-1.83832	3.32445	0.266667
Hyi	-1.83832	3.32445	0.266667
Kremen1	-1.83832	3.32445	0.266667
Mir568	-1.83832	3.32445	0.266667
Slc20a1	-1.83832	3.32445	0.266667
Zfand4	-1.83832	3.32445	0.266667
Gbp7	-1.83552	4.32894	0.078524
Slc16a6	-1.83552	4.32894	0.078524
Tgfbr1	-1.83552	4.32894	0.078524
C2cd4a	-1.83479	4.91691	0.0490758
Gjb3	-1.83479	4.91691	0.0490758
Prrx2	-1.83479	4.91691	0.0490758
Zfp36	-1.82982	6.96256	0.0127437
Ccdc134	-1.81878	5.05841	0.0459806
Cebpa	-1.81878	5.05841	0.0459806
Glo1	-1.81682	7.67591	0.0102609
Sdc1	-1.81218	5.54144	0.0340197
Gyg	-1.80579	5.18732	0.0434223
Mir22hg	-1.80579	5.18732	0.0434223
Cgnl1	-1.80331	5.63495	0.0247606
Fdft1	-1.79506	5.30569	0.0412756
0610009B14Rik	-1.79004	3.71294	0.189984
Chrnb1	-1.79004	3.71294	0.189984
Prss29	-1.79004	3.71294	0.189984
Tmem139	-1.79004	3.71294	0.189984
Ggt6	-1.78885	8.35432	0.0101376
Rnf149	-1.78739	7.65337	0.0114846
Tirap	-1.77833	5.51685	0.0378812
Mrps27	-1.77169	5.6119	0.0275041
Agpat9	-1.7645	4.01907	0.146765
Arhgap8	-1.7645	4.01907	0.146765
Kank3	-1.7645	4.01907	0.146765
Apbb2	-1.7487	4.27173	0.119582
Gm10664	-1.7487	4.27173	0.119582
Lifr	-1.7487	4.27173	0.119582
Cyp26c1	-1.74867	5.38827	0.0442626
Ppp1r15a	-1.74624	6.49621	0.0195027
Yars	-1.7454	6.07949	0.0231447
Mrpl21	-1.73992	6.6387	0.0193906
Clic4	-1.73795	4.48684	0.0837197
Ier5l	-1.73795	4.48684	0.0837197
Snord35a	-1.73795	4.48684	0.0837197
Tspan4	-1.73795	4.48684	0.0837197
Clu	-1.73584	7.07472	0.0175713
Slc37a4	-1.73231	5.76433	0.0265155
Slc35g2	-1.73017	4.67414	0.074136
Uqcrc1	-1.71374	7.47385	0.0155651
Tspan1	-1.69775	8.45002	0.0138711
Pdlim4	-1.691	6.8965	0.0209931
Oat	-1.68769	7.50495	0.0171392
Sri	-1.68694	7.69103	0.0167694
Dtnbp1	-1.67303	5.63402	0.0365185
Grpel2	-1.67092	5.33305	0.0558668
Dhrs13	-1.66742	4.95269	0.0706332
Clcf1	-1.66567	4.79995	0.0781883
Mapk13	-1.66567	4.79995	0.0781883
Lrrn3	-1.66045	4.43562	0.101169
Scamp5	-1.66045	4.43562	0.101169
Timd2	-1.66045	4.43562	0.101169
Pqlc2	-1.65631	4.21219	0.148066
Alox15	-1.65325	9.66157	0.0147858
Brap	-1.65013	3.94798	0.187026
Pmaip1	-1.65013	3.94798	0.187026
Ddx52	-1.6407	5.61096	0.0404521
Camk2n2	-1.63995	3.6247	0.251568
Chst2	-1.63995	3.6247	0.251568
Efna5	-1.63995	3.6247	0.251568
Fbln1	-1.63995	3.6247	0.251568
Gm16516	-1.63995	3.6247	0.251568
Ddx28	-1.63776	5.51587	0.0422148
Anxa7	-1.63564	6.25104	0.0314356
Cfb	-1.63042	5.30463	0.0628452
Rad52	-1.62011	5.05725	0.0740011
Atp13a3	-1.62	3.2081	0.372947
Ccl7	-1.62	3.2081	0.372947
Cfi	-1.62	3.2081	0.372947
Cpne8	-1.62	3.2081	0.372947
D16Ertd472e	-1.62	3.2081	0.372947
Dcbld1	-1.62	3.2081	0.372947
Hip1	-1.62	3.2081	0.372947
Met	-1.62	3.2081	0.372947
Mmp7	-1.62	3.2081	0.372947
Rom1	-1.62	3.2081	0.372947
Sulf2	-1.62	3.2081	0.372947
Zfp398	-1.62	3.2081	0.372947
Smpdl3a	-1.61903	7.4537	0.0219541
Cdca7	-1.61232	5.67816	0.0429085
Limk2	-1.60225	5.49085	0.0470814
Naaa	-1.60134	7.44061	0.024119
Tspan8	-1.59989	8.90419	0.0195309
Il15	-1.59345	4.58283	0.104627
Gmds	-1.58874	5.27565	0.070754
Casp4	-1.58119	6.32263	0.0367505
Ppm1d	-1.57856	4.38255	0.122481
Lap3	-1.57377	5.56372	0.0497416
Slc39a6	-1.56583	5.46538	0.0525501
Wasl	-1.56583	5.46538	0.0525501
Tmem176a	-1.56408	10.9002	0.0200315
1700020L24Rik	-1.56322	2.62132	0.658385
Amigo3	-1.56322	2.62132	0.658385
Ap5b1	-1.56322	2.62132	0.658385
Armcx5	-1.56322	2.62132	0.658385
Bbs12	-1.56322	2.62132	0.658385
Bmp2	-1.56322	2.62132	0.658385
C530044C16Rik	-1.56322	2.62132	0.658385
C5ar1	-1.56322	2.62132	0.658385
Ccnyl1	-1.56322	2.62132	0.658385
Chst13	-1.56322	2.62132	0.658385
Fads3	-1.56322	2.62132	0.658385
Fam89a	-1.56322	2.62132	0.658385
Fignl1	-1.56322	2.62132	0.658385
Gm5506	-1.56322	2.62132	0.658385
Gm9833	-1.56322	2.62132	0.658385
Gpr64	-1.56322	2.62132	0.658385
Grhl1	-1.56322	2.62132	0.658385
H2-T10	-1.56322	2.62132	0.658385
Hpdl	-1.56322	2.62132	0.658385
Icam1	-1.56322	2.62132	0.658385
Il1f6	-1.56322	2.62132	0.658385
Il7	-1.56322	2.62132	0.658385
Lcorl	-1.56322	2.62132	0.658385
Lpcat2	-1.56322	2.62132	0.658385
Mir194-1	-1.56322	2.62132	0.658385
Nars2	-1.56322	2.62132	0.658385
Notum	-1.56322	2.62132	0.658385
Orc1	-1.56322	2.62132	0.658385
Pfkfb4	-1.56322	2.62132	0.658385
Pfkp	-1.56322	2.62132	0.658385
Phka1	-1.56322	2.62132	0.658385
Plekhg2	-1.56322	2.62132	0.658385
Polr3a	-1.56322	2.62132	0.658385
Pop1	-1.56322	2.62132	0.658385
Prss12	-1.56322	2.62132	0.658385
Ribc1	-1.56322	2.62132	0.658385
Rin1	-1.56322	2.62132	0.658385
S100a3	-1.56322	2.62132	0.658385
Sgpp2	-1.56322	2.62132	0.658385
Sgsm2	-1.56322	2.62132	0.658385
Slc24a6	-1.56322	2.62132	0.658385
Slc38a7	-1.56322	2.62132	0.658385
Slc7a8	-1.56322	2.62132	0.658385
Snord58b	-1.56322	2.62132	0.658385
Sox9	-1.56322	2.62132	0.658385
Spata5l1	-1.56322	2.62132	0.658385
Specc1	-1.56322	2.62132	0.658385
St8sia5	-1.56322	2.62132	0.658385
Sval2	-1.56322	2.62132	0.658385
Tecpr1	-1.56322	2.62132	0.658385
Tlr2	-1.56322	2.62132	0.658385
Tnk1	-1.56322	2.62132	0.658385
Top3a	-1.56322	2.62132	0.658385
Ttyh1	-1.56322	2.62132	0.658385
Ubald2	-1.56322	2.62132	0.658385
Unc13b	-1.56322	2.62132	0.658385
Wnt5b	-1.56322	2.62132	0.658385
Xlr4b	-1.56322	2.62132	0.658385
Zfp133-ps	-1.56322	2.62132	0.658385
Zfp217	-1.56322	2.62132	0.658385
Zfp597	-1.56322	2.62132	0.658385
Zfp628	-1.56322	2.62132	0.658385
Zscan2	-1.56322	2.62132	0.658385
Tgif1	-1.5584	7.43365	0.0280409
Ipmk	-1.5576	4.15013	0.183672
Lamc1	-1.5576	4.15013	0.183672
Pam	-1.5576	4.15013	0.183672
Slc45a4	-1.5576	4.15013	0.183672
Tmem180	-1.5576	4.15013	0.183672
Dhrs7	-1.54875	6.71398	0.036165
Tlcd1	-1.5408	4.71643	0.107412
Tmem176b	-1.53674	10.9279	0.0221309
Adam9	-1.52591	3.87324	0.23879
Atg14	-1.52591	3.87324	0.23879
Dus2l	-1.52591	3.87324	0.23879
Gpr4	-1.52591	3.87324	0.23879
Nipal2	-1.52591	3.87324	0.23879
Ptrh1	-1.52591	3.87324	0.23879
Pdcd6	-1.5227	8.77288	0.0258274
Rpain	-1.51528	5.61003	0.0577162
Cyb561	-1.51471	5.84316	0.0496316
Ifi47	-1.51397	6.22011	0.0460957
Acot9	-1.50492	5.76258	0.0519562
1810011O10Rik	-1.50359	5.5149	0.0613336
Cpsf4l	-1.5016	5.21592	0.0898965
Pgs1	-1.5016	5.21592	0.0898965
Rexo2	-1.49972	7.67803	0.0335575
Slc12a2	-1.49852	6.09397	0.0494397
Egr1	-1.49173	4.32747	0.14853
Cnp	-1.48911	7.80414	0.0319856
Fkbp1a	-1.48827	10.2105	0.0269515
Vmp1	-1.48523	8.26565	0.0303838
Epb4.1l4b	-1.48143	5.58659	0.0637892
B4galt6	-1.47406	4.67281	0.12613
Cygb	-1.47241	3.53078	0.333681
Epas1	-1.47241	3.53078	0.333681
Gdpd3	-1.47241	3.53078	0.333681
Khdrbs3	-1.47241	3.53078	0.333681
Snora64	-1.47241	3.53078	0.333681
Ssh3	-1.47241	3.53078	0.333681
Tmem38b	-1.47241	3.53078	0.333681
Dgcr6	-1.46767	7.43915	0.0382404
Spata6	-1.46326	4.95149	0.111592
8430410A17Rik	-1.45851	7.43255	0.0394249
Rassf1	-1.45798	6.56654	0.0489578
Bid	-1.45597	5.1851	0.101443
Sdsl	-1.45597	5.1851	0.101443
Bcam	-1.45163	4.08531	0.228158
Ptgfrn	-1.45163	4.08531	0.228158
Pmepa1	-1.44241	4.48544	0.14853
Snord69	-1.44241	4.48544	0.14853
Car12	-1.43721	4.79868	0.127301
Snx7	-1.43721	4.79868	0.127301
Mul1	-1.43386	5.05609	0.113191
Ppap2a	-1.4285	5.63217	0.0727403
Ccdc51	-1.42746	5.7825	0.0643524
Stat3	-1.42532	6.15769	0.0606028
Snord55	-1.41487	6.49313	0.0562428
Dnph1	-1.41022	5.35884	0.08217
Dbi	-1.41	10.3821	0.0356939
Zdhhc13	-1.40885	5.15363	0.114552
Tnfrsf1a	-1.40694	4.91446	0.128197
Bcs1l	-1.40408	4.62785	0.14827
Tnip1	-1.40408	4.62785	0.14827
Ctsz	-1.4009	7.92844	0.0437615
Acer3	-1.39934	4.27024	0.219277
Cdk10	-1.39934	4.27024	0.219277
Cln6	-1.39934	4.27024	0.219277
Gosr1	-1.39934	4.27024	0.219277
Snord89	-1.39934	4.27024	0.219277
Tiparp	-1.39934	4.27024	0.219277
Pax8	-1.39751	7.02019	0.0494581
Bmyc	-1.39665	8.41055	0.0421749
Aatf	-1.38997	3.79449	0.305221
Cd72	-1.38997	3.79449	0.305221
Cxadr	-1.38997	3.79449	0.305221
Fcgr4	-1.38997	3.79449	0.305221
Fdx1l	-1.38997	3.79449	0.305221
Ggta1	-1.38997	3.79449	0.305221
Pard6b	-1.38997	3.79449	0.305221
Rnf144b	-1.38997	3.79449	0.305221
Zadh2	-1.38997	3.79449	0.305221
Snapc2	-1.38451	8.2826	0.0439972
Mboat7	-1.38163	5.02166	0.128892
Cd55	-1.38008	6.81567	0.0606939
Hyal1	-1.37342	4.7575	0.147866
Inip	-1.37065	6.50512	0.0640868
Slc6a14	-1.36622	5.74061	0.076689
A630001G21Rik	-1.36265	3.08167	0.521739
Ajuba	-1.36265	3.08167	0.521739
Asap1	-1.36265	3.08167	0.521739
B4galnt1	-1.36265	3.08167	0.521739
Ccl3	-1.36265	3.08167	0.521739
Chmp4c	-1.36265	3.08167	0.521739
Cmpk2	-1.36265	3.08167	0.521739
Fam46a	-1.36265	3.08167	0.521739
Heatr2	-1.36265	3.08167	0.521739
Jmjd4	-1.36265	3.08167	0.521739
Lins	-1.36265	3.08167	0.521739
Lrrc36	-1.36265	3.08167	0.521739
Man1a	-1.36265	3.08167	0.521739
Map3k5	-1.36265	3.08167	0.521739
Mettl13	-1.36265	3.08167	0.521739
Ms4a6b	-1.36265	3.08167	0.521739
Mtf1	-1.36265	3.08167	0.521739
Nab2	-1.36265	3.08167	0.521739
Piga	-1.36265	3.08167	0.521739
Raph1	-1.36265	3.08167	0.521739
Rassf6	-1.36265	3.08167	0.521739
Slc12a4	-1.36265	3.08167	0.521739
Snord16a	-1.36265	3.08167	0.521739
Syt11	-1.36265	3.08167	0.521739
Tlr4	-1.36265	3.08167	0.521739
Ttc39a	-1.36265	3.08167	0.521739
Zfp57	-1.36265	3.08167	0.521739
Mtus1	-1.36052	4.4342	0.177284
Pqlc1	-1.36014	5.12146	0.129437
Ngfrap1	-1.35718	8.60458	0.0463749
Ttc5	-1.35127	6.26316	0.0738392
Nudt19	-1.35087	10.3158	0.0437753
Ccl4	-1.33726	4.01749	0.283653
Dock1	-1.33726	4.01749	0.283653
Dusp5	-1.33726	4.01749	0.283653
Fam174b	-1.33726	4.01749	0.283653
Nfkbiz	-1.33726	4.01749	0.283653
Pcgf5	-1.33726	4.01749	0.283653
Pcolce2	-1.33726	4.01749	0.283653
Snora78	-1.33726	4.01749	0.283653
Pycr2	-1.33139	7.89492	0.0549284
4930579G24Rik	-1.33053	4.58147	0.174456
Polg2	-1.33053	4.58147	0.174456
Fbxl5	-1.32859	6.38887	0.0775292
Sqrdl	-1.32447	5.56181	0.0973092
Rcn2	-1.3211	6.87369	0.0653979
Uchl3	-1.31587	6.58865	0.074729
Crem	-1.31367	5.84147	0.086932
Pnpla2	-1.31279	5.63124	0.0987531
Zfp948	-1.31279	5.63124	0.0987531
Rcan1	-1.30668	4.71512	0.171886
Kat2b	-1.30063	4.21068	0.26675
Mtr	-1.30063	4.21068	0.26675
Naprt1	-1.30063	4.21068	0.26675
Slc35f6	-1.30063	4.21068	0.26675
Spint1	-1.29933	7.49442	0.0660564
Irgm1	-1.29637	7.29421	0.0661475
Gnpnat1	-1.29227	7.73482	0.0628616
Spp1	-1.2918	6.1721	0.0882445
St14	-1.2918	6.1721	0.0882445
Tuba4a	-1.28824	8.17657	0.0598042
Map1lc3b	-1.28784	9.08336	0.0570357
Dusp6	-1.28725	4.83747	0.169557
Ahr	-1.28283	3.43041	0.442579
Cenpm	-1.28283	3.43041	0.442579
Fam117b	-1.28283	3.43041	0.442579
Plod3	-1.28283	3.43041	0.442579
Rpph1	-1.28283	3.43041	0.442579
Slc5a3	-1.28283	3.43041	0.442579
Tbl2	-1.28283	3.43041	0.442579
Tfrc	-1.28283	3.43041	0.442579
Unc45a	-1.28283	3.43041	0.442579
Zbtb2	-1.28283	3.43041	0.442579
Cdc42ep4	-1.27921	6.26246	0.0903925
Itga6	-1.27369	4.3811	0.21179
Sema4a	-1.27369	4.3811	0.21179
Ovol2	-1.26918	5.67544	0.109441
Fos	-1.26731	7.34313	0.0724838
Cd47	-1.25393	6.92007	0.0769081
Arhgap44	-1.25304	4.53356	0.205414
Gins1	-1.25304	4.53356	0.205414
Fxyd3	-1.23988	3.71124	0.390133
Mfsd2a	-1.23988	3.71124	0.390133
Mpp1	-1.23988	3.71124	0.390133
Pvr	-1.23988	3.71124	0.390133
Rdh11	-1.23988	3.71124	0.390133
Rhbdf1	-1.23988	3.71124	0.390133
Snord87	-1.23988	3.71124	0.390133
Epcam	-1.23369	9.45166	0.0668641
Comt	-1.23243	7.36332	0.0806428
Gadd45g	-1.22921	8.01583	0.0753491
Wls	-1.22348	7.92627	0.0775907
Rnf121	-1.22346	4.7974	0.195166
Wdr55	-1.21728	5.84062	0.111969
B3gnt3	-1.21303	3.94636	0.352672
Galnt3	-1.21303	3.94636	0.352672
Ldlrap1	-1.21303	3.94636	0.352672
Lrrc8e	-1.21303	3.94636	0.352672
Myo1c	-1.21303	3.94636	0.352672
Pde6h	-1.21303	3.94636	0.352672
Sh3bp5l	-1.21303	3.94636	0.352672
Ugt1a6a	-1.21303	3.94636	0.352672
Rnaseh2a	-1.2125	4.91324	0.190995
Slc35b3	-1.21234	5.48789	0.130701
Nfkbia	-1.21167	9.44654	0.071746
Prdx5	-1.20011	9.87484	0.0727008
Lbp	-1.19796	6.88189	0.0943339
Ppp1r14c	-1.19567	5.69658	0.131133
Fosl2	-1.19466	4.14859	0.324544
Gpx3	-1.19466	4.14859	0.324544
Ndufaf6	-1.19466	4.14859	0.324544
Ppm1m	-1.19466	4.14859	0.324544
Slc39a10	-1.19466	4.14859	0.324544
Smg8	-1.19466	4.14859	0.324544
Tapbpl	-1.19466	4.14859	0.324544
Tmem47	-1.19466	4.14859	0.324544
Uvrag	-1.19466	4.14859	0.324544
Ifitm3	-1.18677	11.9861	0.0737886
Cyp51	-1.1813	4.32601	0.302645
Fam212a	-1.1813	4.32601	0.302645
Mthfsd	-1.1813	4.32601	0.302645
Vkorc1l1	-1.1813	4.32601	0.302645
Ptpn18	-1.17114	4.48404	0.241983
Tinf2	-1.17114	4.48404	0.241983
Skap2	-1.16884	5.53662	0.143857
Zfp422	-1.1588	5.73884	0.142605
Aen	-1.15142	4.87523	0.21793
Tmem159	-1.14697	4.98521	0.21203
Tmem243	-1.14697	4.98521	0.21203
Slc2a12	-1.14454	7.11769	0.10658
Sac3d1	-1.14294	7.16533	0.107264
Gramd3	-1.14073	7.23397	0.108216
Taco1	-1.13995	5.18288	0.163786
Asf1a	-1.13767	7.66268	0.100311
1700125H20Rik	-1.13712	5.27244	0.162194
Napsa	-1.13712	5.27244	0.162194
Cmas	-1.13464	5.35677	0.160738
Kctd1	-1.13244	5.43645	0.159401
Noc4l	-1.13049	5.51198	0.15817
Kars	-1.12442	5.77989	0.154099
Muc1	-1.11642	6.24616	0.13955
Prdx3	-1.10618	8.97789	0.100821
Wbp5	-1.09405	10.4779	0.100538
Lypla2	-1.09382	6.43909	0.145885
Serpinb6a	-1.09382	6.43909	0.145885
Cltb	-1.09262	5.93411	0.15172
Itgb1bp1	-1.09187	5.69568	0.16852
Map3k3	-1.09138	5.5599	0.171981
Rdm1	-1.09077	5.41004	0.17611
Tmem98	-1.09041	5.32885	0.178488
Slc30a5	-1.08953	5.15138	0.184043
Nfe2l1	-1.089	5.05376	0.232558
Fermt2	-1.08763	4.83622	0.248713
Rnf185	-1.08763	4.83622	0.248713
Csrp1	-1.08701	7.66205	0.11619
Fbxw9	-1.08674	4.71382	0.25882
Nsg1	-1.08674	4.71382	0.25882
Zfp944	-1.08674	4.71382	0.25882
Nampt	-1.08566	4.58011	0.270771
Rdh13	-1.08566	4.58011	0.270771
Shmt1	-1.08566	4.58011	0.270771
Ly86	-1.08432	4.43278	0.285115
Tmem204	-1.08432	4.43278	0.285115
Hdac11	-1.08259	4.26875	0.361697
Mpp6	-1.08259	4.26875	0.361697
Ralgds	-1.08259	4.26875	0.361697
Scarna2	-1.08259	4.26875	0.361697
Shroom3	-1.08259	4.26875	0.361697
Tnfrsf18	-1.08259	4.26875	0.361697
Zfp655	-1.08259	4.26875	0.361697
Ube2f	-1.08188	7.05086	0.126615
Dhx40	-1.08029	4.08375	0.394643
Glmn	-1.08029	4.08375	0.394643
Mafk	-1.08029	4.08375	0.394643
Syngr2	-1.07917	7.70557	0.119306
Fgfrl1	-1.0771	3.87161	0.438083
Setmar	-1.0771	3.87161	0.438083
Lrrc59	-1.07648	6.60925	0.144133
Slc1a1	-1.07504	7.40176	0.127339
Btg1	-1.07448	8.30722	0.113613
Mrps18b	-1.07302	6.38627	0.154327
Ammecr1	-1.07234	3.62297	0.497906
BC021614	-1.07234	3.62297	0.497906
Bysl	-1.07234	3.62297	0.497906
Cdca5	-1.07234	3.62297	0.497906
Gga3	-1.07234	3.62297	0.497906
Gsdmd	-1.07234	3.62297	0.497906
Itga3	-1.07234	3.62297	0.497906
Lrrc8d	-1.07234	3.62297	0.497906
Mybbp1a	-1.07234	3.62297	0.497906
Noc2l	-1.07234	3.62297	0.497906
Pex5	-1.07234	3.62297	0.497906
Pik3ap1	-1.07234	3.62297	0.497906
Qpctl	-1.07234	3.62297	0.497906
Rnf19b	-1.07234	3.62297	0.497906
Socs6	-1.07234	3.62297	0.497906
Trub2	-1.07234	3.62297	0.497906
Tspan9	-1.07234	3.62297	0.497906
Atg3	-1.06482	5.97002	0.16191
1700012D01Rik	-1.06451	3.32262	0.585507
2310057M21Rik	-1.06451	3.32262	0.585507
9430008C03Rik	-1.06451	3.32262	0.585507
Brpf1	-1.06451	3.32262	0.585507
Cenph	-1.06451	3.32262	0.585507
Ddah1	-1.06451	3.32262	0.585507
Eml3	-1.06451	3.32262	0.585507
Eps8l2	-1.06451	3.32262	0.585507
Esrp2	-1.06451	3.32262	0.585507
Gtpbp6	-1.06451	3.32262	0.585507
Hmgxb3	-1.06451	3.32262	0.585507
Ift57	-1.06451	3.32262	0.585507
Kctd11	-1.06451	3.32262	0.585507
Nr1d1	-1.06451	3.32262	0.585507
Parp14	-1.06451	3.32262	0.585507
Ptprk	-1.06451	3.32262	0.585507
Rapgef2	-1.06451	3.32262	0.585507
Spsb1	-1.06451	3.32262	0.585507
Stard4	-1.06451	3.32262	0.585507
Tcirg1	-1.06451	3.32262	0.585507
Tmem252	-1.06451	3.32262	0.585507
Trim3	-1.06451	3.32262	0.585507
Usp40	-1.06451	3.32262	0.585507
Basp1	-1.0612	6.6981	0.149617
Orai1	-1.0572	5.67362	0.183242
Mcl1	-1.05662	6.52637	0.151987
Map2k4	-1.05303	5.53566	0.188387
2310069G16Rik	-1.0492	2.94323	0.726708
9230105E05Rik	-1.0492	2.94323	0.726708
9530026P05Rik	-1.0492	2.94323	0.726708
Adap1	-1.0492	2.94323	0.726708
Agxt2l2	-1.0492	2.94323	0.726708
Akap12	-1.0492	2.94323	0.726708
Atf6	-1.0492	2.94323	0.726708
Ccdc64b	-1.0492	2.94323	0.726708
Csf1r	-1.0492	2.94323	0.726708
Dcun1d4	-1.0492	2.94323	0.726708
Dhx58	-1.0492	2.94323	0.726708
Dock5	-1.0492	2.94323	0.726708
Dok1	-1.0492	2.94323	0.726708
Emr1	-1.0492	2.94323	0.726708
Ezh2	-1.0492	2.94323	0.726708
Frat1	-1.0492	2.94323	0.726708
G530011O06Rik	-1.0492	2.94323	0.726708
Gm14403	-1.0492	2.94323	0.726708
Hic1	-1.0492	2.94323	0.726708
Ipp	-1.0492	2.94323	0.726708
Kctd9	-1.0492	2.94323	0.726708
Klf11	-1.0492	2.94323	0.726708
Ly6c2	-1.0492	2.94323	0.726708
Map3k8	-1.0492	2.94323	0.726708
Mir17hg	-1.0492	2.94323	0.726708
Mir1938	-1.0492	2.94323	0.726708
Mir3112	-1.0492	2.94323	0.726708
Mir484	-1.0492	2.94323	0.726708
Morn4	-1.0492	2.94323	0.726708
Npw	-1.0492	2.94323	0.726708
Pde3b	-1.0492	2.94323	0.726708
Polr1a	-1.0492	2.94323	0.726708
Ppp1r9b	-1.0492	2.94323	0.726708
Prf1	-1.0492	2.94323	0.726708
Prkar1b	-1.0492	2.94323	0.726708
Rnd3	-1.0492	2.94323	0.726708
Scimp	-1.0492	2.94323	0.726708
Sgsm3	-1.0492	2.94323	0.726708
Smurf1	-1.0492	2.94323	0.726708
Snora19	-1.0492	2.94323	0.726708
Sp2	-1.0492	2.94323	0.726708
Stambpl1	-1.0492	2.94323	0.726708
Syne2	-1.0492	2.94323	0.726708
Taf1c	-1.0492	2.94323	0.726708
Tmem63b	-1.0492	2.94323	0.726708
Ttc7	-1.0492	2.94323	0.726708
Uhrf1	-1.0492	2.94323	0.726708
Vps16	-1.0492	2.94323	0.726708
Zfp3	-1.0492	2.94323	0.726708
Zfp408	-1.0492	2.94323	0.726708
Zranb3	-1.0492	2.94323	0.726708
Bcap29	-1.04478	5.30039	0.198245
Cd68	-1.04447	6.15404	0.168059
Mpzl2	-1.04129	5.21262	0.202302
Pde12	-1.04129	5.21262	0.202302
Hmgn3	-1.03876	7.49125	0.134318
Psmb10	-1.03859	6.00505	0.172071
Endod1	-1.0373	5.11919	0.252505
Ptpla	-1.03268	5.01931	0.261464
Ydjc	-1.02728	4.91202	0.2718
Timm10b	-1.02676	7.622	0.137123
Them4	-1.02516	5.71653	0.196191
Mrps6	-1.02507	10.3314	0.123114
Slc52a2	-1.02435	6.23039	0.175703
Tnip2	-1.02089	4.79613	0.283853
B4galt4	-1.01363	5.511	0.206388
Phf10	-1.0132	4.67016	0.298081
Ier2	-1.01147	8.22258	0.141083
1600010M07Rik	-1.00592	2.42766	1
1700009P17Rik	-1.00592	2.42766	1
1700105P06Rik	-1.00592	2.42766	1
3300002I08Rik	-1.00592	2.42766	1
4833418N02Rik	-1.00592	2.42766	1
4833419F23Rik	-1.00592	2.42766	1
4933431E20Rik	-1.00592	2.42766	1
5031426D15Rik	-1.00592	2.42766	1
5330417C22Rik	-1.00592	2.42766	1
5330426P16Rik	-1.00592	2.42766	1
5730507C01Rik	-1.00592	2.42766	1
6330416G13Rik	-1.00592	2.42766	1
6430548M08Rik	-1.00592	2.42766	1
8030462N17Rik	-1.00592	2.42766	1
Abl2	-1.00592	2.42766	1
Adamts1	-1.00592	2.42766	1
Adck3	-1.00592	2.42766	1
Aff3	-1.00592	2.42766	1
Alg13	-1.00592	2.42766	1
Ap2a1	-1.00592	2.42766	1
Arhgef37	-1.00592	2.42766	1
Armcx3	-1.00592	2.42766	1
Asap2	-1.00592	2.42766	1
Ascc2	-1.00592	2.42766	1
Atf7	-1.00592	2.42766	1
Atg2a	-1.00592	2.42766	1
Atp11c	-1.00592	2.42766	1
Atxn7l2	-1.00592	2.42766	1
B230378P21Rik	-1.00592	2.42766	1
B630019K06Rik	-1.00592	2.42766	1
BC024978	-1.00592	2.42766	1
BC048403	-1.00592	2.42766	1
Begain	-1.00592	2.42766	1
Bhmt	-1.00592	2.42766	1
Btc	-1.00592	2.42766	1
Camk2n1	-1.00592	2.42766	1
Ccl2	-1.00592	2.42766	1
Ccnf	-1.00592	2.42766	1
Ccr5	-1.00592	2.42766	1
Cd300ld	-1.00592	2.42766	1
Cdc42bpa	-1.00592	2.42766	1
Cdc7	-1.00592	2.42766	1
Cdk3-ps	-1.00592	2.42766	1
Cep85	-1.00592	2.42766	1
Cers4	-1.00592	2.42766	1
Chia	-1.00592	2.42766	1
Ckap2l	-1.00592	2.42766	1
Clasp2	-1.00592	2.42766	1
Clec4a2	-1.00592	2.42766	1
Clhc1	-1.00592	2.42766	1
Crim1	-1.00592	2.42766	1
Cx3cr1	-1.00592	2.42766	1
Cyb5d1	-1.00592	2.42766	1
Cyp2r1	-1.00592	2.42766	1
Dact1	-1.00592	2.42766	1
Dapk2	-1.00592	2.42766	1
Dcaf6	-1.00592	2.42766	1
Dcun1d3	-1.00592	2.42766	1
Dennd2a	-1.00592	2.42766	1
Dgkq	-1.00592	2.42766	1
Dhx35	-1.00592	2.42766	1
Diap2	-1.00592	2.42766	1
Drosha	-1.00592	2.42766	1
Dst	-1.00592	2.42766	1
Dtl	-1.00592	2.42766	1
Dyrk2	-1.00592	2.42766	1
E2f3	-1.00592	2.42766	1
Efna3	-1.00592	2.42766	1
Engase	-1.00592	2.42766	1
Entpd1	-1.00592	2.42766	1
Epha2	-1.00592	2.42766	1
Ept1	-1.00592	2.42766	1
Fam109b	-1.00592	2.42766	1
Fam65a	-1.00592	2.42766	1
Far2	-1.00592	2.42766	1
Fbxo21	-1.00592	2.42766	1
Fkbp1b	-1.00592	2.42766	1
Flrt3	-1.00592	2.42766	1
Flt1	-1.00592	2.42766	1
Fmnl3	-1.00592	2.42766	1
Fmo2	-1.00592	2.42766	1
Foxp4	-1.00592	2.42766	1
Fpr1	-1.00592	2.42766	1
Frs3	-1.00592	2.42766	1
Fst	-1.00592	2.42766	1
Fut9	-1.00592	2.42766	1
Galc	-1.00592	2.42766	1
Galnt4	-1.00592	2.42766	1
Gcn1l1	-1.00592	2.42766	1
Gdap10	-1.00592	2.42766	1
Gm14378	-1.00592	2.42766	1
Gm3414	-1.00592	2.42766	1
Gng7	-1.00592	2.42766	1
Gon4l	-1.00592	2.42766	1
Gp49a	-1.00592	2.42766	1
Gpatch2l	-1.00592	2.42766	1
Gpha2	-1.00592	2.42766	1
Gpsm1	-1.00592	2.42766	1
Grb14	-1.00592	2.42766	1
Hapln3	-1.00592	2.42766	1
Has2	-1.00592	2.42766	1
Helz2	-1.00592	2.42766	1
Hist1h3i	-1.00592	2.42766	1
Hist1h4c	-1.00592	2.42766	1
Hmga2-ps1	-1.00592	2.42766	1
Htt	-1.00592	2.42766	1
Hus1	-1.00592	2.42766	1
I830012O16Rik	-1.00592	2.42766	1
Igfbp2	-1.00592	2.42766	1
Igj	-1.00592	2.42766	1
Insig1	-1.00592	2.42766	1
Irf5	-1.00592	2.42766	1
Itgb2	-1.00592	2.42766	1
Itgb8	-1.00592	2.42766	1
Jrk	-1.00592	2.42766	1
Katnb1	-1.00592	2.42766	1
Kcnb2	-1.00592	2.42766	1
Khnyn	-1.00592	2.42766	1
Knstrn	-1.00592	2.42766	1
Krt17	-1.00592	2.42766	1
Krtap13	-1.00592	2.42766	1
Ldlrad4	-1.00592	2.42766	1
Lmo1	-1.00592	2.42766	1
Lnpep	-1.00592	2.42766	1
Lpar2	-1.00592	2.42766	1
Lrrc29	-1.00592	2.42766	1
Lsamp	-1.00592	2.42766	1
Lss	-1.00592	2.42766	1
Ly75	-1.00592	2.42766	1
Lysmd1	-1.00592	2.42766	1
Macrod1	-1.00592	2.42766	1
Magee1	-1.00592	2.42766	1
Mb21d2	-1.00592	2.42766	1
Mcph1	-1.00592	2.42766	1
Mdn1	-1.00592	2.42766	1
Med13l	-1.00592	2.42766	1
Mfsd7b	-1.00592	2.42766	1
Midn	-1.00592	2.42766	1
Mir429	-1.00592	2.42766	1
Mpzl3	-1.00592	2.42766	1
Mre11a	-1.00592	2.42766	1
Mtx3	-1.00592	2.42766	1
Myl4	-1.00592	2.42766	1
Myo19	-1.00592	2.42766	1
Nanos3	-1.00592	2.42766	1
Ncf4	-1.00592	2.42766	1
Ncoa1	-1.00592	2.42766	1
Ncor2	-1.00592	2.42766	1
Ncrna00085	-1.00592	2.42766	1
Nek3	-1.00592	2.42766	1
Nfatc4	-1.00592	2.42766	1
Nhlrc3	-1.00592	2.42766	1
Nin	-1.00592	2.42766	1
Nr0b1	-1.00592	2.42766	1
Ntf3	-1.00592	2.42766	1
Nup160	-1.00592	2.42766	1
Ogfrl1	-1.00592	2.42766	1
Pank1	-1.00592	2.42766	1
Pcdhb7	-1.00592	2.42766	1
Pcgf3	-1.00592	2.42766	1
Pde5a	-1.00592	2.42766	1
Pear1	-1.00592	2.42766	1
Peg12	-1.00592	2.42766	1
Phf7	-1.00592	2.42766	1
Phf8	-1.00592	2.42766	1
Pilra	-1.00592	2.42766	1
Pilrb1	-1.00592	2.42766	1
Plaur	-1.00592	2.42766	1
Plekhh1	-1.00592	2.42766	1
Poc1a	-1.00592	2.42766	1
Pogk	-1.00592	2.42766	1
Pom121	-1.00592	2.42766	1
Ppip5k1	-1.00592	2.42766	1
Prkd1	-1.00592	2.42766	1
Prrc2a	-1.00592	2.42766	1
Prss27	-1.00592	2.42766	1
Qsox2	-1.00592	2.42766	1
Rab27b	-1.00592	2.42766	1
Rad18	-1.00592	2.42766	1
Rassf9	-1.00592	2.42766	1
Rgl1	-1.00592	2.42766	1
Rgs1	-1.00592	2.42766	1
Rnf24	-1.00592	2.42766	1
Rps6ka3	-1.00592	2.42766	1
Rrp12	-1.00592	2.42766	1
Rsg1	-1.00592	2.42766	1
Rtel1	-1.00592	2.42766	1
Samd5	-1.00592	2.42766	1
Sart1	-1.00592	2.42766	1
Scyl2	-1.00592	2.42766	1
Sema6d	-1.00592	2.42766	1
Serp2	-1.00592	2.42766	1
Serpina3n	-1.00592	2.42766	1
Setd4	-1.00592	2.42766	1
Sh3bp2	-1.00592	2.42766	1
Shcbp1	-1.00592	2.42766	1
Sik3	-1.00592	2.42766	1
Sirpb1a	-1.00592	2.42766	1
Slc12a6	-1.00592	2.42766	1
Slc25a30	-1.00592	2.42766	1
Slc25a43	-1.00592	2.42766	1
Slc29a2	-1.00592	2.42766	1
Snord34	-1.00592	2.42766	1
Spry4	-1.00592	2.42766	1
Srgap2	-1.00592	2.42766	1
St6galnac3	-1.00592	2.42766	1
Stc2	-1.00592	2.42766	1
Sympk	-1.00592	2.42766	1
Taf4b	-1.00592	2.42766	1
Tcp11l1	-1.00592	2.42766	1
Tff3	-1.00592	2.42766	1
Tgfa	-1.00592	2.42766	1
Thsd1	-1.00592	2.42766	1
Tmem140	-1.00592	2.42766	1
Tmem181a	-1.00592	2.42766	1
Tmem81	-1.00592	2.42766	1
Tnfaip2	-1.00592	2.42766	1
Tnfrsf11b	-1.00592	2.42766	1
Tpcn2	-1.00592	2.42766	1
Trappc9	-1.00592	2.42766	1
Trmt44	-1.00592	2.42766	1
Trp53i11	-1.00592	2.42766	1
Ttc17	-1.00592	2.42766	1
Ttc21b	-1.00592	2.42766	1
Twist1	-1.00592	2.42766	1
Ube2cbp	-1.00592	2.42766	1
Upp1	-1.00592	2.42766	1
Urb2	-1.00592	2.42766	1
Xpo5	-1.00592	2.42766	1
Zbtb49	-1.00592	2.42766	1
Zbtb5	-1.00592	2.42766	1
Zdhhc15	-1.00592	2.42766	1
Zfp286	-1.00592	2.42766	1
Zfp335	-1.00592	2.42766	1
Zfp37	-1.00592	2.42766	1
Zfp442	-1.00592	2.42766	1
Zfp646	-1.00592	2.42766	1
Zfp939	-1.00592	2.42766	1
Zfyve1	-1.00592	2.42766	1
Zfyve26	-1.00592	2.42766	1
Fndc3b	-1.00377	4.53218	0.315121
Frmd8	-1.00377	4.53218	0.315121
Jmjd7	-1.00377	4.53218	0.315121
Rab35	-1.00377	4.53218	0.315121
Vwa5a	-1.00377	4.53218	0.315121
Anxa3	-1.00362	5.35573	0.215096
Asns	-1.00362	5.35573	0.215096
Pex14	-1.00362	5.35573	0.215096
Cebpg	-1.00152	6.78126	0.161103
Dcps	-1.00046	7.16363	0.158457
Arid5b	-0.999587	5.81895	0.205609
Polr3d	-0.99766	5.27137	0.220226
Atp6v1b2	-0.993947	6.12174	0.190097
Fbxl3	-0.993947	6.12174	0.190097
Atad3a	-0.991927	4.37966	0.395441
Haus4	-0.991927	4.37966	0.395441
Kdm5b	-0.991927	4.37966	0.395441
Mir1956	-0.991927	4.37966	0.395441
Ncald	-0.991927	4.37966	0.395441
Setd6	-0.991927	4.37966	0.395441
Tk1	-0.991927	4.37966	0.395441
Gpr180	-0.990877	5.18178	0.226004
1110008F13Rik	-0.988191	7.15564	0.163569
Mgat2	-0.98746	6.58513	0.180548
Tmem86a	-0.986365	6.02187	0.194519
Rnaseh1	-0.985272	5.62846	0.216737
Tspo	-0.979678	10.0806	0.14108
Dpagt1	-0.979513	5.55895	0.221198
Arpc1b	-0.979079	8.23335	0.154465
2700046A07Rik	-0.976622	4.20917	0.431875
Abhd5	-0.976622	4.20917	0.431875
Acat2	-0.976622	4.20917	0.431875
Ccdc86	-0.976622	4.20917	0.431875
Mcm3	-0.976622	4.20917	0.431875
Pcyox1l	-0.976622	4.20917	0.431875
Ptpn2	-0.976622	4.20917	0.431875
Uap1l1	-0.976622	4.20917	0.431875
Jak1	-0.976355	6.19976	0.197409
Cd63	-0.976049	9.78923	0.143746
Gale	-0.974074	4.98402	0.293949
P2rx4	-0.974074	4.98402	0.293949
Myc	-0.972627	5.8578	0.202499
Ocln	-0.968008	6.10532	0.202197
Snrnp25	-0.967911	7.31157	0.173729
Esd	-0.96728	7.70949	0.162526
Foxo1	-0.963495	4.874	0.307713
Obfc1	-0.963495	4.874	0.307713
Umps	-0.963495	4.874	0.307713
Wtip	-0.963495	4.874	0.307713
Get4	-0.960644	6.27378	0.20418
Ric8	-0.957996	5.3278	0.237758
Psmb5	-0.957634	10.3984	0.149714
Epha1	-0.956069	4.0159	0.479207
Ier5	-0.956069	4.0159	0.479207
Spry1	-0.956069	4.0159	0.479207
Wbscr16	-0.956069	4.0159	0.479207
1810019D21Rik	-0.954974	5.67271	0.230584
Akt2	-0.950914	4.75492	0.323905
Pi4k2a	-0.950914	4.75492	0.323905
Snip1	-0.950914	4.75492	0.323905
Fen1	-0.94895	5.24175	0.244669
Aldoa	-0.948777	9.27403	0.158051
Prdx4	-0.948608	6.98886	0.185865
Nme1	-0.947512	9.3377	0.156759
Ltbr	-0.946841	6.13724	0.212069
Nme2	-0.943067	9.21863	0.159224
Btg2	-0.941764	7.6152	0.176345
S100a11	-0.941359	12.3636	0.153914
Grwd1	-0.940115	5.53469	0.241443
Alg3	-0.938639	5.15026	0.252505
Fbxo6	-0.938639	5.15026	0.252505
Trim11	-0.938639	5.15026	0.252505
Cd164	-0.936829	6.87889	0.190647
Hyal2	-0.936023	6.7392	0.189901
C1qc	-0.935717	8.02495	0.172577
Btbd6	-0.935703	4.62517	0.343208
Gtpbp2	-0.935703	4.62517	0.343208
Slc19a1	-0.935703	4.62517	0.343208
Zfp593	-0.935703	4.62517	0.343208
Thap11	-0.93455	6.97985	0.19249
Sox4	-0.932136	6.21445	0.218709
Trim13	-0.932018	7.52678	0.179513
Bag1	-0.930631	9.07843	0.166547
Lsr	-0.930317	7.34592	0.191596
Abcf2	-0.929915	5.98646	0.221791
Hdgf	-0.927566	7.77178	0.181497
5031439G07Rik	-0.927007	3.79282	0.542974
Acvr1	-0.927007	3.79282	0.542974
Amdhd1	-0.927007	3.79282	0.542974
B4galt2	-0.927007	3.79282	0.542974
C2cd5	-0.927007	3.79282	0.542974
Celf2	-0.927007	3.79282	0.542974
Clec4a3	-0.927007	3.79282	0.542974
Ctnnbip1	-0.927007	3.79282	0.542974
Larp1b	-0.927007	3.79282	0.542974
Pigf	-0.927007	3.79282	0.542974
Plk1s1	-0.927007	3.79282	0.542974
Thop1	-0.927007	3.79282	0.542974
Atxn10	-0.924689	6.64158	0.194407
Eif2b2	-0.919173	6.72849	0.197887
Twistnb	-0.918559	5.65029	0.249994
2024-03-07	-0.91694	4.48264	0.366588
Cyth1	-0.91694	4.48264	0.366588
Nr4a1	-0.91694	4.48264	0.366588
Pcbd1	-0.91694	4.48264	0.366588
Pkp4	-0.91694	4.48264	0.366588
Eif6	-0.916872	8.02469	0.181392
Jam2	-0.914721	7.84647	0.18222
Arrdc3	-0.908018	6.02109	0.232659
Nhp2	-0.903692	9.62197	0.175804
Crb3	-0.903308	8.23603	0.184056
Gipc1	-0.902896	7.50808	0.193184
Apba3	-0.899611	5.51003	0.263542
Lzic	-0.899611	5.51003	0.263542
Yrdc	-0.898605	6.90668	0.209776
Insig2	-0.898538	5.21153	0.271828
Apitd1	-0.896756	4.83496	0.348276
Mcoln1	-0.896756	4.83496	0.348276
Mir3091	-0.896756	4.83496	0.348276
Ndfip1	-0.895875	8.221	0.18734
Sc4mol	-0.895566	6.27309	0.237285
4930539J05Rik	-0.893214	4.32454	0.465039
D11Wsu47e	-0.893214	4.32454	0.465039
Fam20c	-0.893214	4.32454	0.465039
Mblac1	-0.893214	4.32454	0.465039
Mgat1	-0.893214	4.32454	0.465039
Psen2	-0.893214	4.32454	0.465039
Trp53inp2	-0.893214	4.32454	0.465039
C1qa	-0.892347	7.04858	0.207301
Agpat5	-0.884704	5.85696	0.26415
Cd3eap	-0.884439	5.11805	0.282111
Prdx6	-0.883159	8.44929	0.193777
2310022A10Rik	-0.88276	3.52902	0.63315
Ang	-0.88276	3.52902	0.63315
Arhgef16	-0.88276	3.52902	0.63315
Ddx51	-0.88276	3.52902	0.63315
Dos	-0.88276	3.52902	0.63315
Dusp2	-0.88276	3.52902	0.63315
Eif2b3	-0.88276	3.52902	0.63315
Erlec1	-0.88276	3.52902	0.63315
Etaa1	-0.88276	3.52902	0.63315
Fam211a	-0.88276	3.52902	0.63315
Fam83h	-0.88276	3.52902	0.63315
Fcgr2b	-0.88276	3.52902	0.63315
Frzb	-0.88276	3.52902	0.63315
Gm6484	-0.88276	3.52902	0.63315
Heatr5a	-0.88276	3.52902	0.63315
Lck	-0.88276	3.52902	0.63315
Lrrfip2	-0.88276	3.52902	0.63315
Mars	-0.88276	3.52902	0.63315
Msto1	-0.88276	3.52902	0.63315
Myef2	-0.88276	3.52902	0.63315
Nop9	-0.88276	3.52902	0.63315
Pcyt1b	-0.88276	3.52902	0.63315
Rrm2	-0.88276	3.52902	0.63315
Sav1	-0.88276	3.52902	0.63315
Scarb1	-0.88276	3.52902	0.63315
Slc17a5	-0.88276	3.52902	0.63315
Snord22	-0.88276	3.52902	0.63315
Socs5	-0.88276	3.52902	0.63315
Spa17	-0.88276	3.52902	0.63315
Tap2	-0.88276	3.52902	0.63315
Tmem186	-0.88276	3.52902	0.63315
Ulk1	-0.88276	3.52902	0.63315
Uxs1	-0.88276	3.52902	0.63315
Zfp90	-0.88276	3.52902	0.63315
Sh3yl1	-0.877369	4.71251	0.369464
St3gal1	-0.877369	4.71251	0.369464
Tfcp2l1	-0.875593	5.79783	0.270547
Ypel3	-0.875422	8.87805	0.194341
Wfdc17	-0.875088	6.41068	0.247574
Ctgf	-0.869944	8.42326	0.202504
Tmem120a	-0.868173	5.01813	0.351957
Pycard	-0.866029	8.51476	0.199745
Abhd11	-0.863693	6.85887	0.227749
Acpp	-0.862251	4.14706	0.514813
Dusp23	-0.862251	4.14706	0.514813
Fyn	-0.862251	4.14706	0.514813
Myo6	-0.862251	4.14706	0.514813
Nkd2	-0.862251	4.14706	0.514813
Pnkp	-0.862251	4.14706	0.514813
Preb	-0.862251	4.14706	0.514813
Rps21	-0.862251	4.14706	0.514813
Shmt2	-0.862251	4.14706	0.514813
Mrps18a	-0.859203	8.52684	0.203634
Eef1d	-0.857006	6.16775	0.259338
Aasdhppt	-0.856227	7.25997	0.229116
Atf4	-0.854497	7.37222	0.221133
Eme2	-0.853807	4.57875	0.394949
Smad5	-0.853807	4.57875	0.394949
Rin2	-0.85237	5.83724	0.283299
Mad2l1bp	-0.850975	7.02249	0.236456
Map1lc3a	-0.850501	8.69811	0.206466
Fdps	-0.850442	5.98567	0.264252
Stxbp3a	-0.8492	4.91079	0.371253
Ddx39	-0.847569	6.24337	0.264288
Dnajb9	-0.847569	6.24337	0.264288
Gpx8	-0.843438	8.87044	0.210942
Imp4	-0.842851	5.60441	0.293828
Mmp2	-0.841742	5.77729	0.290856
Rbm3	-0.841742	5.77729	0.290856
Rpl17	-0.841123	7.10592	0.23547
Ctxn1	-0.838681	6.42336	0.268476
1700017B05Rik	-0.837499	6.78949	0.241487
Plk2	-0.82902	5.32675	0.308509
Cycs	-0.828092	7.16149	0.243676
Gba	-0.826779	4.79486	0.393996
Gpatch4	-0.826779	4.79486	0.393996
Wipi2	-0.826779	4.79486	0.393996
AF251705	-0.824551	4.43136	0.494712
Eif2b5	-0.824551	4.43136	0.494712
Ext2	-0.824551	4.43136	0.494712
Klf9	-0.824551	4.43136	0.494712
Wipi1	-0.824551	4.43136	0.494712
Wwtr1	-0.824551	4.43136	0.494712
Cpt2	-0.822958	6.22828	0.278913
Srd5a1	-0.821966	6.10382	0.280167
1700030C10Rik	-0.820132	3.94475	0.580436
Cenpt	-0.820132	3.94475	0.580436
Chpf	-0.820132	3.94475	0.580436
Fam43a	-0.820132	3.94475	0.580436
Msn	-0.820132	3.94475	0.580436
Nek6	-0.820132	3.94475	0.580436
Prep	-0.820132	3.94475	0.580436
Rab31	-0.820132	3.94475	0.580436
Slc4a1ap	-0.820132	3.94475	0.580436
Snai1	-0.820132	3.94475	0.580436
Snord68	-0.820132	3.94475	0.580436
Tesk1	-0.820132	3.94475	0.580436
Wdsub1	-0.820132	3.94475	0.580436
Capg	-0.819768	7.17692	0.248732
Neu1	-0.815022	5.45942	0.313932
Crot	-0.813718	6.66254	0.253443
Apex1	-0.812216	6.05415	0.286292
1700040L02Rik	-0.807161	3.20624	0.769726
2210404J11Rik	-0.807161	3.20624	0.769726
AI846148	-0.807161	3.20624	0.769726
Akap11	-0.807161	3.20624	0.769726
Atxn2l	-0.807161	3.20624	0.769726
C3ar1	-0.807161	3.20624	0.769726
Ccdc81	-0.807161	3.20624	0.769726
Cerk	-0.807161	3.20624	0.769726
Chn1	-0.807161	3.20624	0.769726
Cpxm1	-0.807161	3.20624	0.769726
Ctu2	-0.807161	3.20624	0.769726
Dab2	-0.807161	3.20624	0.769726
Ddx27	-0.807161	3.20624	0.769726
Dok4	-0.807161	3.20624	0.769726
E430018J23Rik	-0.807161	3.20624	0.769726
Ecm1	-0.807161	3.20624	0.769726
Eps8	-0.807161	3.20624	0.769726
Exoc6	-0.807161	3.20624	0.769726
Fam160a2	-0.807161	3.20624	0.769726
Fus	-0.807161	3.20624	0.769726
Gpr65	-0.807161	3.20624	0.769726
Hdac8	-0.807161	3.20624	0.769726
Hmgcll1	-0.807161	3.20624	0.769726
Hnrnpd	-0.807161	3.20624	0.769726
Hyou1	-0.807161	3.20624	0.769726
Ints8	-0.807161	3.20624	0.769726
Kif16b	-0.807161	3.20624	0.769726
Klhl24	-0.807161	3.20624	0.769726
Mir425	-0.807161	3.20624	0.769726
Mir5133	-0.807161	3.20624	0.769726
Mknk1	-0.807161	3.20624	0.769726
Ms4a6c	-0.807161	3.20624	0.769726
Nnmt	-0.807161	3.20624	0.769726
Nol6	-0.807161	3.20624	0.769726
Nufip1	-0.807161	3.20624	0.769726
Oas1g	-0.807161	3.20624	0.769726
Pitrm1	-0.807161	3.20624	0.769726
Pthlh	-0.807161	3.20624	0.769726
Rasl11a	-0.807161	3.20624	0.769726
Rhot2	-0.807161	3.20624	0.769726
Rint1	-0.807161	3.20624	0.769726
Rpap3	-0.807161	3.20624	0.769726
Sars2	-0.807161	3.20624	0.769726
Scarna17	-0.807161	3.20624	0.769726
Sfpi1	-0.807161	3.20624	0.769726
Spg20	-0.807161	3.20624	0.769726
Stk40	-0.807161	3.20624	0.769726
Tulp3	-0.807161	3.20624	0.769726
Zer1	-0.807161	3.20624	0.769726
Zfp710	-0.807161	3.20624	0.769726
Zfp951	-0.807161	3.20624	0.769726
Zfp960	-0.807161	3.20624	0.769726
Gphn	-0.807087	4.98283	0.392904
Copz2	-0.807078	5.75645	0.312663
Pak1ip1	-0.807071	6.9241	0.260902
H2afj	-0.800981	9.45506	0.230908
Lamp2	-0.800303	8.51382	0.235992
Mcm7	-0.799873	4.66884	0.421156
Sdc2	-0.799873	4.66884	0.421156
Fam63a	-0.798677	5.38108	0.325858
Rnf25	-0.798677	5.38108	0.325858
Eif1a	-0.797334	7.67477	0.254306
Ywhaq	-0.797119	9.25544	0.233883
Snx2	-0.792794	6.55942	0.275996
Polr3h	-0.792099	5.14914	0.335401
Tgm2	-0.792099	5.14914	0.335401
Tmed5	-0.792099	5.14914	0.335401
Fibp	-0.787988	5.50905	0.329842
Stk19	-0.787988	5.50905	0.329842
1110007C09Rik	-0.787446	7.33027	0.259002
4732490B19Rik	-0.787248	4.26727	0.545915
Fbxo9	-0.787248	4.26727	0.545915
Gm9992	-0.787248	4.26727	0.545915
Nt5e	-0.787248	4.26727	0.545915
Nus1	-0.787248	4.26727	0.545915
Psme4	-0.787248	4.26727	0.545915
Ptpn9	-0.787248	4.26727	0.545915
R3hdm1	-0.787248	4.26727	0.545915
Ubiad1	-0.787248	4.26727	0.545915
Rela	-0.785444	5.79697	0.325787
Ptprr	-0.782463	6.24267	0.303985
Apmap	-0.782461	4.87276	0.416921
Zfp259	-0.782461	4.87276	0.416921
Mrpl17	-0.781515	6.42272	0.30393
Mageh1	-0.78031	5.29827	0.339352
Mon1a	-0.78031	5.29827	0.339352
Fastk	-0.779087	5.6266	0.333198
Idh2	-0.779087	5.6266	0.333198
Pmm2	-0.777747	6.11952	0.307454
Rnf125	-0.7708	7.10504	0.277312
Mrto4	-0.770793	5.43344	0.342553
Serinc2	-0.770793	5.43344	0.342553
Ctsl	-0.769691	6.74768	0.281411
Zwint	-0.769517	5.05143	0.351957
Sdc4	-0.768567	9.28936	0.25054
Cox18	-0.76698	4.5308	0.454082
Mfsd10	-0.76698	4.5308	0.454082
Rfxap	-0.76698	4.5308	0.454082
Slc35c2	-0.76698	4.5308	0.454082
Snora70	-0.76698	4.5308	0.454082
Sppl2b	-0.76698	4.5308	0.454082
Adipor1	-0.766701	8.41853	0.256275
Abhd12	-0.766599	6.07039	0.314789
Slc39a1	-0.763404	6.34219	0.316047
Malsu1	-0.762872	7.12108	0.282629
Slc1a5	-0.762872	7.12108	0.282629
Smad1	-0.759526	5.93087	0.319771
Ppp2r2a	-0.759517	5.21043	0.354733
Unc119	-0.759517	5.21043	0.354733
A230050P20Rik	-0.759469	3.70955	0.670342
Ahcyl2	-0.759469	3.70955	0.670342
Bmp1	-0.759469	3.70955	0.670342
Ccdc120	-0.759469	3.70955	0.670342
Chst12	-0.759469	3.70955	0.670342
Elmo3	-0.759469	3.70955	0.670342
Erdr1	-0.759469	3.70955	0.670342
Haus2	-0.759469	3.70955	0.670342
Itgav	-0.759469	3.70955	0.670342
Kat2a	-0.759469	3.70955	0.670342
Kctd3	-0.759469	3.70955	0.670342
Mcm5	-0.759469	3.70955	0.670342
Nkiras2	-0.759469	3.70955	0.670342
Nsun5	-0.759469	3.70955	0.670342
Rabggta	-0.759469	3.70955	0.670342
Ripk1	-0.759469	3.70955	0.670342
S100pbp	-0.759469	3.70955	0.670342
Slc28a3	-0.759469	3.70955	0.670342
Tgtp2	-0.759469	3.70955	0.670342
Tma16	-0.759469	3.70955	0.670342
Wdr46	-0.759469	3.70955	0.670342
Zfp608	-0.759469	3.70955	0.670342
Prr13	-0.753503	9.70253	0.257306
Marveld2	-0.753235	4.75363	0.445397
Mocs3	-0.753235	4.75363	0.445397
Scarb2	-0.753235	4.75363	0.445397
Ms4a7	-0.751558	5.35366	0.356891
Adprhl2	-0.749831	6.59403	0.303847
Ctss	-0.749467	7.11286	0.291128
Pcna	-0.745091	6.88605	0.299482
Med8	-0.744603	6.70519	0.296766
M6pr	-0.744424	7.80472	0.276749
1700011H14Rik	-0.743299	4.94666	0.438358
Atg4d	-0.743299	4.94666	0.438358
Tmem184a	-0.743299	4.94666	0.438358
Wrnip1	-0.743299	4.94666	0.438358
Mfsd5	-0.74185	7.12882	0.296428
Cmtm6	-0.739689	5.60347	0.360004
Mettl9	-0.738107	6.85735	0.303654
Grina	-0.738098	6.05338	0.333635
1500015A07Rik	-0.738027	4.08219	0.612094
Alkbh3	-0.738027	4.08219	0.612094
Fam203a	-0.738027	4.08219	0.612094
Gpx2-ps1	-0.738027	4.08219	0.612094
H13	-0.738027	4.08219	0.612094
Mapk6	-0.738027	4.08219	0.612094
Miip	-0.738027	4.08219	0.612094
Mir3101	-0.738027	4.08219	0.612094
Ngef	-0.738027	4.08219	0.612094
Nucb2	-0.738027	4.08219	0.612094
Proser2	-0.738027	4.08219	0.612094
Spns1	-0.738027	4.08219	0.612094
Tcf19	-0.738027	4.08219	0.612094
Utp18	-0.738027	4.08219	0.612094
Wsb1	-0.738027	4.08219	0.612094
Mpg	-0.735783	5.11692	0.372408
Rbp1	-0.735145	5.71385	0.361157
Ndufb8	-0.734674	10.3461	0.26648
Smagp	-0.731944	6.21232	0.337541
Mfge8	-0.731261	5.81639	0.362123
Nudt9	-0.731261	5.81639	0.362123
Phlda3	-0.731261	5.81639	0.362123
Rnf217	-0.729897	5.26922	0.373174
2810408M09Rik	-0.725839	4.37822	0.573302
Bop1	-0.725839	4.37822	0.573302
Cnot11	-0.725839	4.37822	0.573302
Fkrp	-0.725839	4.37822	0.573302
Gdf10	-0.725839	4.37822	0.573302
Ncln	-0.725839	4.37822	0.573302
Pelo	-0.725839	4.37822	0.573302
Rabep2	-0.725839	4.37822	0.573302
Samm50	-0.725839	4.37822	0.573302
Slc25a28	-0.725839	4.37822	0.573302
Swt1	-0.725839	4.37822	0.573302
Wdr73	-0.725164	5.40699	0.37369
Shisa5	-0.721567	8.34761	0.288833
Akt1	-0.721275	5.53276	0.374041
Acd	-0.717977	4.62383	0.479616
Asf1b	-0.717977	4.62383	0.479616
Pias1	-0.717977	4.62383	0.479616
Ruvbl2	-0.717977	4.62383	0.479616
Snora31	-0.717977	4.62383	0.479616
Gzmb	-0.715262	5.75557	0.374441
Rhod	-0.715262	5.75557	0.374441
Srpr	-0.714526	6.38237	0.349459
Ninj1	-0.713072	6.86665	0.320819
Gfod2	-0.712485	4.83371	0.467852
Pbxip1	-0.712485	4.83371	0.467852
Timm50	-0.710829	5.94856	0.352333
Lman2	-0.709023	6.03617	0.353571
Dtd2	-0.708431	5.01695	0.392904
Pus1	-0.708431	5.01695	0.392904
Snord65	-0.708431	5.01695	0.392904
Ppp2r2d	-0.705316	5.17956	0.391806
Tcp11l2	-0.705316	5.17956	0.391806
Gns	-0.700844	5.45842	0.389778
Snrpa1	-0.700844	5.45842	0.389778
Spsb3	-0.700844	5.45842	0.389778
Eef1e1	-0.699221	7.25795	0.314826
Mri1	-0.699185	5.57997	0.388873
Pmvk	-0.696699	8.23312	0.305929
Rpl34	-0.695567	5.89315	0.386579
Slc25a1	-0.695372	6.99452	0.335516
Pafah1b3	-0.695029	8.89431	0.302218
Bola2	-0.693931	8.78967	0.303406
Plin2	-0.692649	8.34719	0.302509
Npdc1	-0.692555	6.22687	0.365261
Dnajc15	-0.685846	7.5476	0.324829
Id1	-0.685512	7.66227	0.328236
Nfe2l2	-0.684867	7.91447	0.320771
Glul	-0.683682	8.5424	0.31262
Nsfl1c	-0.680238	6.74661	0.341645
Tmem238	-0.679786	6.32743	0.374637
Pmm1	-0.679694	6.25623	0.374655
Strap	-0.679694	6.25623	0.374655
Hddc3	-0.679204	5.93005	0.374612
Mrrf	-0.679204	5.93005	0.374612
Spop	-0.679038	5.83555	0.399684
Bcar1	-0.678847	5.73442	0.401305
Nfkbib	-0.678624	5.62567	0.403125
Pld3	-0.678624	5.62567	0.403125
Thap4	-0.678045	5.38006	0.407523
Pa2g4	-0.677659	5.23958	0.410207
Pdha1	-0.677178	5.08397	0.413309
Gltpd1	-0.67656	4.90957	0.488687
Mad2l2	-0.67656	4.90957	0.488687
Acadvl	-0.675738	4.71121	0.503
AU022252	-0.675738	4.71121	0.503
Ece2	-0.675738	4.71121	0.503
Nudt6	-0.675738	4.71121	0.503
Stau1	-0.675738	4.71121	0.503
Wdr5	-0.675738	4.71121	0.503
Msantd4	-0.675197	7.41636	0.336344
Ccdc85b	-0.674591	4.48124	0.597593
Cecr5	-0.674591	4.48124	0.597593
Ip6k1	-0.674591	4.48124	0.597593
Nedd1	-0.674591	4.48124	0.597593
Rhbdd2	-0.674591	4.48124	0.597593
Ssbp4	-0.674591	4.48124	0.597593
Trim30a	-0.674591	4.48124	0.597593
Ubqln4	-0.674591	4.48124	0.597593
Zfand3	-0.674591	4.48124	0.597593
2410016O06Rik	-0.672878	4.20766	0.63922
Apex2	-0.672878	4.20766	0.63922
Calcoco1	-0.672878	4.20766	0.63922
Cdkn2aip	-0.672878	4.20766	0.63922
Dgcr14	-0.672878	4.20766	0.63922
Dvl1	-0.672878	4.20766	0.63922
Epn3	-0.672878	4.20766	0.63922
Fbxl15	-0.672878	4.20766	0.63922
Gas2l1	-0.672878	4.20766	0.63922
Lepre1	-0.672878	4.20766	0.63922
Mcm6	-0.672878	4.20766	0.63922
Med25	-0.672878	4.20766	0.63922
Nipa2	-0.672878	4.20766	0.63922
Ptp4a1	-0.672878	4.20766	0.63922
Rbms1	-0.672878	4.20766	0.63922
Rpusd1	-0.672878	4.20766	0.63922
Slamf9	-0.672878	4.20766	0.63922
Tgfbr2	-0.672878	4.20766	0.63922
Trip10	-0.672878	4.20766	0.63922
Zc3h10	-0.672878	4.20766	0.63922
2310011J03Rik	-0.672185	6.86614	0.349942
Arih2	-0.670041	3.86997	0.700311
C1qtnf7	-0.670041	3.86997	0.700311
Casp12	-0.670041	3.86997	0.700311
Coro1a	-0.670041	3.86997	0.700311
Ercc1	-0.670041	3.86997	0.700311
Fbxl12	-0.670041	3.86997	0.700311
Hand2	-0.670041	3.86997	0.700311
Klf4	-0.670041	3.86997	0.700311
Mettl22	-0.670041	3.86997	0.700311
Mia3	-0.670041	3.86997	0.700311
Pip5k1a	-0.670041	3.86997	0.700311
Slk	-0.670041	3.86997	0.700311
Stxbp3b	-0.670041	3.86997	0.700311
Susd1	-0.670041	3.86997	0.700311
Sssca1	-0.669795	6.5461	0.359247
Gnb2l1	-0.668797	8.56299	0.324131
Ubald1	-0.668074	6.35483	0.383391
Wnt7a	-0.664805	6.05262	0.385344
Abcc4	-0.664441	3.42862	0.7999
B4galt5	-0.664441	3.42862	0.7999
Baz1a	-0.664441	3.42862	0.7999
Cables1	-0.664441	3.42862	0.7999
Ccdc71l	-0.664441	3.42862	0.7999
Ccl25	-0.664441	3.42862	0.7999
Cdc42ep1	-0.664441	3.42862	0.7999
Cdk1	-0.664441	3.42862	0.7999
Cry1	-0.664441	3.42862	0.7999
Ctns	-0.664441	3.42862	0.7999
Cyp2j6	-0.664441	3.42862	0.7999
Dpp7	-0.664441	3.42862	0.7999
Dvl2	-0.664441	3.42862	0.7999
E330017L17Rik	-0.664441	3.42862	0.7999
Enkd1	-0.664441	3.42862	0.7999
Epb4.1l2	-0.664441	3.42862	0.7999
Ets1	-0.664441	3.42862	0.7999
Exoc6b	-0.664441	3.42862	0.7999
Fam109a	-0.664441	3.42862	0.7999
Fam134c	-0.664441	3.42862	0.7999
Fem1a	-0.664441	3.42862	0.7999
Fryl	-0.664441	3.42862	0.7999
Galt	-0.664441	3.42862	0.7999
Gtpbp1	-0.664441	3.42862	0.7999
Hdac6	-0.664441	3.42862	0.7999
Hps6	-0.664441	3.42862	0.7999
Impdh1	-0.664441	3.42862	0.7999
Kdm5c	-0.664441	3.42862	0.7999
Klhl13	-0.664441	3.42862	0.7999
Lrwd1	-0.664441	3.42862	0.7999
Macc1	-0.664441	3.42862	0.7999
Mocs1	-0.664441	3.42862	0.7999
Myo1e	-0.664441	3.42862	0.7999
Naglu	-0.664441	3.42862	0.7999
Pcsk7	-0.664441	3.42862	0.7999
Pelp1	-0.664441	3.42862	0.7999
Rad9a	-0.664441	3.42862	0.7999
Rgs10	-0.664441	3.42862	0.7999
Rpl30	-0.664441	3.42862	0.7999
S1pr2	-0.664441	3.42862	0.7999
Sh3pxd2b	-0.664441	3.42862	0.7999
Shb	-0.664441	3.42862	0.7999
Shq1	-0.664441	3.42862	0.7999
Skiv2l	-0.664441	3.42862	0.7999
Slc27a4	-0.664441	3.42862	0.7999
Smg5	-0.664441	3.42862	0.7999
Snord45b	-0.664441	3.42862	0.7999
Trim16	-0.664441	3.42862	0.7999
Tshz1	-0.664441	3.42862	0.7999
Ube2t	-0.664441	3.42862	0.7999
Vps18	-0.664441	3.42862	0.7999
C1qb	-0.662003	8.42028	0.327302
Elovl1	-0.661256	7.19788	0.340145
Lrp10	-0.661078	5.77555	0.414088
Ifitm2	-0.660652	11.9049	0.315369
Trex1	-0.658117	6.99405	0.362906
Snapc3	-0.657511	5.55608	0.419933
Thoc3	-0.657511	5.55608	0.419933
Mospd1	-0.652436	5.29721	0.427663
Rbpms	-0.652436	5.29721	0.427663
Etnk1	-0.651638	6.64955	0.360288
Ccdc59	-0.649918	7.26458	0.350635
Clptm1	-0.649	5.14802	0.432544
Ociad2	-0.649	5.14802	0.432544
1110020A21Rik	-0.648197	2.79025	1
1700021K19Rik	-0.648197	2.79025	1
1700048O20Rik	-0.648197	2.79025	1
1700052K11Rik	-0.648197	2.79025	1
2310008H04Rik	-0.648197	2.79025	1
2810408A11Rik	-0.648197	2.79025	1
4921531C22Rik	-0.648197	2.79025	1
4930413F20Rik	-0.648197	2.79025	1
4933412E12Rik	-0.648197	2.79025	1
6720489N17Rik	-0.648197	2.79025	1
9130019O22Rik	-0.648197	2.79025	1
Acsf3	-0.648197	2.79025	1
Acvr2b	-0.648197	2.79025	1
Ambra1	-0.648197	2.79025	1
Arc	-0.648197	2.79025	1
Arhgap28	-0.648197	2.79025	1
Ascl2	-0.648197	2.79025	1
Atf3	-0.648197	2.79025	1
Atxn3	-0.648197	2.79025	1
Atxn7	-0.648197	2.79025	1
BC037704	-0.648197	2.79025	1
Bex2	-0.648197	2.79025	1
Btbd7	-0.648197	2.79025	1
C77370	-0.648197	2.79025	1
Cars	-0.648197	2.79025	1
Ccdc22	-0.648197	2.79025	1
Ccna2	-0.648197	2.79025	1
Cdc25b	-0.648197	2.79025	1
Cdk20	-0.648197	2.79025	1
Cenpl	-0.648197	2.79025	1
Chaf1a	-0.648197	2.79025	1
Chd7	-0.648197	2.79025	1
Chpf2	-0.648197	2.79025	1
Clasp1	-0.648197	2.79025	1
Cnnm3	-0.648197	2.79025	1
Cpsf1	-0.648197	2.79025	1
Crlf2	-0.648197	2.79025	1
Crygn	-0.648197	2.79025	1
Ctc1	-0.648197	2.79025	1
Ctdp1	-0.648197	2.79025	1
Cxcl12	-0.648197	2.79025	1
Cyp1b1	-0.648197	2.79025	1
Cyp4v3	-0.648197	2.79025	1
D030028A08Rik	-0.648197	2.79025	1
D630032N06Rik	-0.648197	2.79025	1
Dbf4	-0.648197	2.79025	1
Ddx19b	-0.648197	2.79025	1
Dgkz	-0.648197	2.79025	1
Dhx29	-0.648197	2.79025	1
Disp1	-0.648197	2.79025	1
Dnaaf3	-0.648197	2.79025	1
Dnajc17	-0.648197	2.79025	1
Dpy19l3	-0.648197	2.79025	1
Dscc1	-0.648197	2.79025	1
Eif2ak3	-0.648197	2.79025	1
Ero1l	-0.648197	2.79025	1
Fads1	-0.648197	2.79025	1
Fam105a	-0.648197	2.79025	1
Fam118a	-0.648197	2.79025	1
Fam135a	-0.648197	2.79025	1
Fam193b	-0.648197	2.79025	1
Fam210a	-0.648197	2.79025	1
Fam26f	-0.648197	2.79025	1
Fasl	-0.648197	2.79025	1
Fbxl18	-0.648197	2.79025	1
Fbxo30	-0.648197	2.79025	1
Fbxo5	-0.648197	2.79025	1
Fcgr1	-0.648197	2.79025	1
Fnbp1	-0.648197	2.79025	1
Gcc1	-0.648197	2.79025	1
Gemin5	-0.648197	2.79025	1
Gins3	-0.648197	2.79025	1
Gm12070	-0.648197	2.79025	1
Gm14420	-0.648197	2.79025	1
Gm16023	-0.648197	2.79025	1
Gpr18	-0.648197	2.79025	1
Gpr19	-0.648197	2.79025	1
Gtf2ird2	-0.648197	2.79025	1
Herc2	-0.648197	2.79025	1
Hinfp	-0.648197	2.79025	1
Hist1h2ab	-0.648197	2.79025	1
Hps3	-0.648197	2.79025	1
Hsh2d	-0.648197	2.79025	1
Icosl	-0.648197	2.79025	1
Il3ra	-0.648197	2.79025	1
Iqcb1	-0.648197	2.79025	1
Lair1	-0.648197	2.79025	1
Lcor	-0.648197	2.79025	1
Ldlrad3	-0.648197	2.79025	1
Lphn2	-0.648197	2.79025	1
Lrrc47	-0.648197	2.79025	1
Map4k4	-0.648197	2.79025	1
Mettl4	-0.648197	2.79025	1
Mex3a	-0.648197	2.79025	1
Mir31	-0.648197	2.79025	1
Mir339	-0.648197	2.79025	1
Mir697	-0.648197	2.79025	1
Mtmr1	-0.648197	2.79025	1
Mtmr12	-0.648197	2.79025	1
Mxd3	-0.648197	2.79025	1
Myof	-0.648197	2.79025	1
Nbeal1	-0.648197	2.79025	1
Nfkb2	-0.648197	2.79025	1
Nkapl	-0.648197	2.79025	1
Nle1	-0.648197	2.79025	1
Nphp1	-0.648197	2.79025	1
Nr0b2	-0.648197	2.79025	1
Nrbp2	-0.648197	2.79025	1
Nxpe3	-0.648197	2.79025	1
Otud3	-0.648197	2.79025	1
Papd7	-0.648197	2.79025	1
Patl1	-0.648197	2.79025	1
Pcdhb9	-0.648197	2.79025	1
Pdzrn3	-0.648197	2.79025	1
Pgm3	-0.648197	2.79025	1
Pigm	-0.648197	2.79025	1
Pign	-0.648197	2.79025	1
Pigo	-0.648197	2.79025	1
Pih1d2	-0.648197	2.79025	1
Pip5k1b	-0.648197	2.79025	1
Pkmyt1	-0.648197	2.79025	1
Pla1a	-0.648197	2.79025	1
Plagl2	-0.648197	2.79025	1
Pld6	-0.648197	2.79025	1
Plekhg5	-0.648197	2.79025	1
Plekhm1	-0.648197	2.79025	1
Polr1b	-0.648197	2.79025	1
Prkar2a	-0.648197	2.79025	1
Proca1	-0.648197	2.79025	1
Proser1	-0.648197	2.79025	1
Ptgs2	-0.648197	2.79025	1
Pus7l	-0.648197	2.79025	1
Pyroxd1	-0.648197	2.79025	1
Qsox1	-0.648197	2.79025	1
Rab23	-0.648197	2.79025	1
Rad51	-0.648197	2.79025	1
Rad51ap1	-0.648197	2.79025	1
Rai1	-0.648197	2.79025	1
Ralgapb	-0.648197	2.79025	1
Rbm19	-0.648197	2.79025	1
Rbm33	-0.648197	2.79025	1
Rnf169	-0.648197	2.79025	1
Rnf31	-0.648197	2.79025	1
Rsad2	-0.648197	2.79025	1
Rwdd2a	-0.648197	2.79025	1
Samhd1	-0.648197	2.79025	1
Sbk1	-0.648197	2.79025	1
Sdad1	-0.648197	2.79025	1
Serpinb12	-0.648197	2.79025	1
Sgcb	-0.648197	2.79025	1
Sh3gl2	-0.648197	2.79025	1
Slc25a15	-0.648197	2.79025	1
Slc35e4	-0.648197	2.79025	1
Slc9a1	-0.648197	2.79025	1
Snora21	-0.648197	2.79025	1
Snord118	-0.648197	2.79025	1
Snx19	-0.648197	2.79025	1
Snx33	-0.648197	2.79025	1
Socs4	-0.648197	2.79025	1
Sp110	-0.648197	2.79025	1
Spred1	-0.648197	2.79025	1
Synj1	-0.648197	2.79025	1
Tada2b	-0.648197	2.79025	1
Taf9b	-0.648197	2.79025	1
Tchp	-0.648197	2.79025	1
Thumpd2	-0.648197	2.79025	1
Tmco3	-0.648197	2.79025	1
Tmem2	-0.648197	2.79025	1
Tmtc1	-0.648197	2.79025	1
Trappc10	-0.648197	2.79025	1
Tspan11	-0.648197	2.79025	1
Tsr1	-0.648197	2.79025	1
Uba6	-0.648197	2.79025	1
Uevld	-0.648197	2.79025	1
Vaultrc5	-0.648197	2.79025	1
Vcan	-0.648197	2.79025	1
Wdr37	-0.648197	2.79025	1
Wdr44	-0.648197	2.79025	1
Wipf1	-0.648197	2.79025	1
Zbtb42	-0.648197	2.79025	1
[truncated: 10,230 more rows]
