# Supplementary material for: Spatiotemporal functions of leukemia inhibitory factor in embryo attachment and implantation chamber formation
Source: Cell Death Discov. 2024 Nov 25;10:481. doi: 10.1038/s41420-024-02228-4 (PMC11589870; doi:10.1038/s41420-024-02228-4)
Supplement: Supplementary file 12 — Table 4 [file 41420_2024_2228_MOESM12_ESM.xlsx]

## Sheet: Sheet1
Table 4. Genes in each cluster shown in Figure 3e.
Cluster 1
	ff	eKO	eKO_rLif	D4am	D5am
Slc46a2	2.02235	-3.2532	3.03709	-3.44625	1.64002
Tuba8	1.60283	-3.07688	2.83067	-3.21197	1.85534
Trpm6	0.992609	-2.51945	1.54057	-2.05761	2.04388
Rnf186	2.28636	-1.10678	1.0193	-3.87172	1.67283
Slc39a8	0.939511	-3.13612	1.92882	-1.72355	1.99135
Nmb	2.15018	-1.27839	1.03788	-3.78854	1.87886
Spaca7	0.780733	-2.61009	2.14829	-2.67522	2.35628
Tmem213	2.82662	-1.90766	2.92615	-5.61024	1.76512
Gstm5	1.63083	-1.08353	1.9564	-3.61905	1.11536
Fgg	-0.338381	-2.72037	3.27592	-2.72037	2.5032
Xbp1	1.32565	-1.69213	1.82663	-2.81209	1.35194
Wnt7b	3.07793	-3.57728	0.00679867	-3.23098	3.72353
Atp6v0d2	2.8253	-4.3014	1.12425	-3.82827	4.18012
Kng1	0.712907	-2.28941	2.01622	-2.28941	1.8497
Chi3l1	1.85535	-3.13124	2.29053	-3.34365	2.32902
Il1a	1.19452	-2.40611	1.68985	-2.51558	2.03732
Cda	2.12498	-2.21729	2.19476	-4.18979	2.08734
Gbp2	1.15385	-3.13335	2.79116	-2.16902	1.35736
8430408G22Rik	4.82712	-5.64058	3.10423	-6.55687	4.2661
Pnp2	1.1004	-2.73795	1.88322	-2.81857	2.57291
Lgr5	1.53615	-2.75922	1.78447	-1.88562	1.32423
Agtr2	1.81432	-2.31245	0.165867	-3.55817	3.89043
Gadd45a	1.27167	-1.74644	1.85362	-2.93679	1.55794
Ggh	2.43215	-3.292	0.789199	-3.78507	3.85571
Ttpa	2.09811	-3.32638	0.479447	-3.48357	4.23239
Nupr1	1.28903	-2.32959	3.64606	-4.71016	2.10467
Atp13a4	-0.425302	-2.07066	2.16948	-2.06554	2.39202
Entpd3	0.81292	-2.18607	1.88242	-2.1256	1.61633
Olfm1	3.9863	-3.57537	0.0166547	-3.79523	3.36764
Tll1	1.80688	-2.43248	0.991349	-2.70916	2.34341
Fgf9	1.56433	-2.43753	1.03107	-2.66691	2.50903
Efna1	1.51042	-1.82497	1.65746	-2.78021	1.43731
Gmpr	1.35804	-2.61685	2.36879	-3.37056	2.26058
Gabrp	2.03688	-2.64175	0.826234	-2.59739	2.37602
Cldn10	2.70201	-2.40584	3.7654	-5.70818	1.64661
Igfbp3	3.44268	-4.18147	2.3701	-3.98262	2.35131
Ifitm6	0.854018	-1.97676	2.48516	-3.92049	2.55806
Lcn2	2.25561	-2.97334	3.10201	-3.27703	0.892754
Cyp26a1	2.85653	-3.11312	2.3903	-5.04531	2.91159
Dio3os	2.86817	-2.71821	0.435802	-2.71821	2.13244
Prap1	2.9315	-2.54578	1.35998	-3.31154	1.56584
Rnf39	2.22809	-2.26025	1.8195	-3.07636	1.28903
Gjb2	1.2509	-3.2982	1.84918	-3.12405	3.32217
Sftpd	1.91236	-2.10622	2.48053	-4.34198	2.05531
Cluster 2
	ff	eKO	eKO_rLif	D4am	D5am
Snora20	1.34172	-1.75616	-0.632411	-1.75616	2.80301
Prss35	1.51186	-2.42016	0.232052	-2.44011	3.11635
Car12	0.976964	-0.663012	0.596968	-2.19439	1.28347
Paox	1.55373	-1.3762	0.741719	-2.43517	1.51593
Sdc1	0.437712	-0.788719	0.832238	-2.12177	1.64053
Arid5a	1.18654	-1.39685	1.75995	-2.74032	1.19069
1700011H14Rik	2.16733	-0.924146	-0.236652	-3.09219	2.08566
Ttc9	1.47844	-1.84346	0.8488	-1.87478	1.391
Slc37a4	1.21445	-1.45848	0.150546	-1.68281	1.7763
Cp	1.00778	-1.95732	1.22905	-1.88691	1.60739
Adamts9	0.760251	-1.36403	0.690822	-2.09258	2.00554
Efhd1	1.73161	-0.91273	-0.782831	-2.36019	2.32414
Ctps	0.972152	-1.15649	0.481006	-2.01418	1.71751
Serping1	1.2266	-1.47053	0.999928	-1.48659	0.730599
Mmp7	3.83013	-1.81424	-0.6631	-2.66072	1.30793
Ttc39b	0.765321	-2.01422	0.408941	-1.50182	2.34178
Chst12	2.09136	-1.12162	-0.422175	-2.21967	1.67211
Id3	0.825989	-0.405122	0.131223	-1.76523	1.21314
Fam174b	1.74207	-0.755891	0.310019	-2.10062	0.804418
Esm1	0.214796	-1.77861	1.20929	-2.39298	2.74751
Vtcn1	1.2621	-1.79249	0.878338	-1.95286	1.60491
Ces2b	2.07461	-1.81036	-0.0811709	-2.35991	2.17684
Myo1d	0.909857	-1.61777	0.510558	-1.30251	1.49987
Fjx1	1.79538	-1.25024	0.816588	-2.75339	1.39167
Fam69a	1.37007	-1.49998	0.504187	-2.11774	1.74345
Mir1247	2.50909	-1.98134	0.0437095	-1.98134	1.40987
Hnf1b	1.33392	-1.6482	0.368213	-1.53072	1.47678
Rassf4	1.15427	-1.75513	0.545321	-2.00187	2.05741
Mycn	1.74922	-0.99603	-0.872622	-1.83108	1.95052
Penk	1.52583	-1.13266	0.77811	-2.5385	1.36722
Pnp	0.880044	-1.23464	1.2346	-2.0871	1.2071
I830012O16Rik	2.8289	-2.21131	-1.757	-0.260356	1.39978
Cfh	0.409127	-2.01095	1.10784	-1.95801	2.452
Gnl2	0.238823	-1.5392	1.60176	-1.72617	1.42479
Npnt	1.78372	-1.57872	-0.93583	-1.66089	2.39172
Vps37d	1.10819	-1.63382	0.0413728	-1.24536	1.72962
Gm14446	2.95456	-2.34945	-1.98343	-0.327146	1.70546
Cybrd1	0.797945	-1.95365	-0.522785	-1.47714	3.15562
Gpx3	4.19563	-2.56778	-1.49964	-3.00402	2.8758
Tm4sf4	1.55203	-1.26817	0.977934	-2.07559	0.813791
Gabarapl1	1.52875	-1.28359	0.529319	-1.7577	0.983222
Slc16a1	0.98009	-1.52255	0.975704	-2.20812	1.77488
Dram1	1.10345	-2.24205	0.798982	-2.01309	2.35272
Depdc7	2.22009	-2.0753	0.260752	-2.69582	2.29027
Sdcbp2	1.62828	-1.42409	0.872188	-2.33636	1.25999
Arnt2	0.616761	-2.0116	0.839058	-1.98657	2.54235
Ctsc	1.35097	-1.97506	1.09592	-2.18476	1.71292
Chrnb1	1.26533	-1.37859	0.224688	-1.90533	1.7939
Clcf1	1.31325	-1.4267	0.120692	-1.78923	1.78198
Nfe2l3	1.7848	-2.42162	0.0832556	-1.68097	2.23453
Tgfbi	0.938513	-0.13426	-0.455744	-2.0417	1.69319
C2cd4a	2.48204	-1.99911	-0.358321	-2.34913	2.22451
Kank3	1.9581	-1.04429	0.433452	-2.58334	1.23609
Ifit3	2.89812	-2.00312	-1.54461	-0.724413	1.37402
Pcsk6	1.32106	-2.29803	0.772584	-2.32766	2.53204
Il34	1.30838	-1.39058	-0.0682106	-1.85489	2.0053
Nfil3	1.33306	-2.31302	1.34982	-1.88391	1.51406
Tmem62	1.37752	-1.53286	0.356733	-2.49676	2.29537
Hey1	1.3761	-0.760091	-1.02007	-1.91384	2.3179
Cwh43	1.10786	-1.96259	-0.0130729	-1.34969	2.2175
Pla2g7	0.456528	-1.48779	1.56986	-2.0623	1.5237
Ece1	0.626107	-1.2602	0.906983	-1.86277	1.58988
Sphk1	2.16658	-1.29333	0.597607	-2.4576	0.986735
Acss1	1.5565	-1.92364	0.85923	-2.49867	2.00658
Blnk	1.21108	-1.4821	0.21459	-1.29882	1.35525
Yars	0.969387	-1.20547	0.403974	-1.53464	1.36676
Cxcl14	1.58981	-1.05974	0.989686	-2.70048	1.18072
Lgmn	0.606083	-1.99479	0.995614	-1.23005	1.62314
Il20ra	1.22961	-2.6982	1.12284	-1.36724	1.71298
Adi1	1.43436	-1.94623	1.13775	-2.5595	1.93362
Gnpda1	1.40555	-2.11508	0.656442	-1.2262	1.27928
Ndrg1	2.14868	-1.99486	0.688533	-2.33683	1.49447
Tuft1	1.12429	-0.461189	-0.513904	-1.8853	1.73611
Me1	0.939138	-2.11147	0.458764	-1.63433	2.34789
Hal	2.16042	-1.83805	-1.0167	-2.07487	2.76921
Tbc1d1	1.74191	-2.07261	-0.373497	-1.78714	2.49134
F3	2.09048	-0.487765	-0.441737	-1.89053	0.72955
Cebpa	1.32866	-1.14248	0.539749	-2.07362	1.3477
1810010H24Rik	1.62428	-1.11945	-0.863227	-2.44157	2.79996
H6pd	1.3036	-2.10408	0.728139	-2.24816	2.3205
Pinlyp	3.93355	-1.98272	-0.72313	-2.29388	1.06619
Anxa3	1.03348	-0.780091	0.116735	-1.72082	1.35069
Gadd45b	1.77078	-0.452753	-0.815475	-1.8113	1.30874
Pcolce2	1.57974	-0.828699	0.37118	-2.64535	1.52313
Cluster 3
	ff	eKO	eKO_rLif	D4am	D5am
Trpv6	1.35679	-2.00678	2.09149	-2.30894	0.867441
Slc22a5	0.467358	-1.81014	1.86818	-0.458936	-0.0664643
Cyr61	1.36218	-1.51175	2.64064	-3.31691	0.825834
Prss23	0.837354	-1.25923	1.59934	-1.35327	0.175805
1190003J15Rik	1.06612	-0.755352	3.38904	-3.47285	-0.226959
Slc5a9	0.483948	-0.741296	2.63203	-1.00302	-1.37166
Sprr2f	1.23767	-1.04027	3.52177	-1.35556	-2.36361
Cebpd	1.20879	-1.24498	2.40688	-2.50978	0.139094
Prss22	1.02742	-1.41622	1.66393	-1.80765	0.532513
Tmprss11d	0.136548	-1.80335	4.29671	-2.00325	-0.626657
Areg	-0.0977972	-2.37268	2.40997	0.3283	-0.267798
Osmr	0.927086	-2.201	2.20211	-2.03664	1.10844
Defb1	1.36311	-2.18961	3.82205	-1.81349	-1.18206
Pkib	0.815995	-0.983727	2.36507	-2.38846	0.191124
Guca2b	2.01559	-2.94535	4.95164	-4.01029	-0.0115812
Sfrp1	0.582024	-1.44673	2.50759	-1.54255	-0.100329
Sprr2b	2.85178	-2.12545	3.72335	-2.38981	-2.05987
Socs3	1.08065	-1.9207	2.33995	-1.3985	-0.101406
Glipr1	1.06136	-0.935388	2.36152	-2.24739	-0.240101
Serpinb6c	1.1915	-1.83762	2.06783	-2.01176	0.590042
Nptx2	1.10208	-1.51389	2.51313	-1.76906	-0.332264
Pgf	2.3091	-1.58175	1.87293	-2.20094	-0.399338
Apbb1	0.599575	-1.5962	1.84983	-1.271	0.417791
Tmem173	1.12133	-1.39942	2.05625	-2.02849	0.250332
Il1f8	0.798013	-1.01676	1.653	-1.01895	-0.415302
Sprr2e	-0.301897	-1.71034	4.3996	-1.25707	-1.1303
Gpx2	1.44762	-0.933136	2.69678	-2.20977	-1.0015
Smpd1	0.458869	-1.39979	2.00319	-0.892074	-0.170189
A630023A22Rik	0.952976	-2.12508	3.01753	-2.4988	0.653372
Sprr2g	1.11726	-1.09515	3.57277	-2.07776	-1.51712
Ripk3	0.6051	-1.10047	1.8763	-1.63632	0.255392
Lrg1	1.60616	-1.70697	3.17032	-2.31363	-0.755895
Aldoc	1.98544	-1.88186	3.09346	-1.67105	-1.52598
Gm14005	0.599002	-1.19896	2.74858	-1.42644	-0.722176
Bcl3	1.09452	-2.29374	2.02063	-1.19065	0.369249
Timp1	1.09817	-1.20278	2.63125	-1.98042	-0.546216
Slc26a6	1.39569	-1.69433	2.89996	-1.96194	-0.639372
Lrat	1.35974	-1.42335	3.31321	-3.87098	0.62137
Pdgfrl	1.1456	-0.879615	2.45744	-1.93987	-0.783558
Trim15	0.353957	-1.30823	3.15332	-1.66077	-0.538287
Tekt1	0.488824	-0.925052	2.25062	-2.0624	0.248011
Orm1	0.241524	-1.06871	3.68483	-1.88123	-0.976418
Isg20	0.610039	-0.615251	1.85008	-0.84758	-0.997289
Coch	2.10861	-2.68877	1.79635	-1.30064	0.0844483
Cluster 4
	ff	eKO	eKO_rLif	D4am	D5am
Tacstd2	0.912462	-0.742836	1.15461	-2.40187	1.07764
Tmem204	1.62683	-0.1572	0.67112	-2.23623	0.0954814
Mrps6	1.08444	0.148945	1.07642	-1.98542	-0.324389
Cxcl17	1.07426	-0.0609223	1.93912	-2.76654	-0.18592
Klf7	1.2441	-0.750008	1.20291	-2.28319	0.5862
Cycs	0.599731	0.4203	1.15632	-1.81782	-0.358529
Snord69	0.634917	0.208447	1.45156	-2.81796	0.523038
Sfn	1.09349	-0.312033	1.64118	-2.18329	-0.239345
Idh2	1.38715	-0.421068	0.26629	-1.82077	0.588398
Aig1	0.326117	-0.838388	1.84683	-1.99082	0.656262
Sh3bgrl3	1.36288	0.0791924	0.304531	-1.78964	0.043037
Ggt6	0.620067	-0.142157	1.54331	-1.94968	-0.0715343
Dhrs7	0.980931	-0.575151	0.829901	-1.83724	0.601564
Prps1	1.35533	-0.539431	1.28529	-1.94001	-0.161173
Spint1	1.36098	-0.716079	0.487041	-1.5691	0.437165
Wnt16	1.40136	-0.871662	1.52991	-2.33879	0.279186
Cst3	0.693393	0.521258	1.01253	-1.91521	-0.311974
Ctsz	1.30032	-0.343281	0.953306	-1.91461	0.00425971
Ifitm1	0.929031	-0.927479	1.89796	-2.43367	0.534157
Ccdc109b	1.13161	-0.562756	1.48062	-1.42058	-0.628897
Nop56	0.513612	0.341598	0.862496	-1.84567	0.127969
Atp5g1	0.469305	-0.0426267	2.15296	-2.62592	0.0462838
Psmb5	0.563387	0.355838	1.21611	-1.6216	-0.513734
Bmyc	0.79751	0.091407	1.38608	-1.48853	-0.786462
Sdf2l1	1.45669	0.438856	0.205047	-1.62867	-0.47192
Tmem125	0.485783	-0.491816	1.75833	-1.18716	-0.565137
Pdcd6	0.373169	-0.117727	1.30457	-1.36884	-0.191175
Myc	1.3262	-0.347726	0.519958	-2.28028	0.781847
Mir3091	0.731471	0.845271	1.62091	-2.85768	-0.339965
Fyb	1.38409	-0.742349	1.63798	-1.77392	-0.505804
Tuba4a	1.04624	0.0783904	1.269	-1.56428	-0.829353
Capg	1.22697	0.344991	1.06519	-2.15268	-0.484467
Ppap2a	1.14887	-0.0462056	1.27767	-2.59102	0.210683
Tm4sf1	1.07712	-1.34881	1.36961	-1.66294	0.565025
Ihh	0.708484	-1.55589	1.30641	-1.13817	0.679163
Fam213a	1.88786	-0.107286	-0.38671	-1.77355	0.379683
Prdx5	0.825167	-0.0681844	1.03227	-1.89958	0.110322
Ydjc	1.48886	-0.315618	0.597424	-2.23128	0.46061
Upk3bl	2.12341	-0.824753	1.06854	-3.08268	0.715492
Rexo2	0.741761	-0.442135	0.951157	-1.95277	0.701989
Ethe1	1.68775	0.107742	0.477823	-2.12207	-0.151249
Mrpl21	0.69733	-0.407181	1.20882	-1.72144	0.222475
Snrnp25	1.11733	0.0203172	0.880795	-2.36156	0.34311
Prrx2	1.08668	-0.174476	1.36749	-2.63016	0.350462
2200002D01Rik	0.73844	-0.542138	1.36063	-2.20413	0.647195
Nbl1	1.12904	0.161853	0.0807653	-2.26107	0.889415
Cd63	0.827838	0.436007	1.31446	-2.19803	-0.38027
Ly6a	0.563538	-0.484045	1.62329	-0.936664	-0.766123
Gpr160	1.04628	-0.983788	1.5813	-2.11802	0.474223
Spp1	1.85149	-0.499324	0.677207	-1.50751	-0.521863
Gapdh	0.749808	-0.0654426	2.10192	-1.90315	-0.883128
Srm	1.22025	0.807232	1.05852	-2.78276	-0.303243
Comt	1.18889	-0.219047	0.89777	-1.99721	0.1296
Ptpla	0.551479	0.356338	1.22743	-2.17704	0.0417904
Clu	1.37503	-0.4808	1.13699	-1.56484	-0.466374
Fuom	0.948453	-0.997363	1.15611	-2.23457	1.12737
Cebpb	0.915403	-0.944301	1.51779	-1.93641	0.447519
Srd5a1	1.41347	-0.569697	0.123869	-1.5342	0.566554
Glo1	0.582028	-0.549304	1.14634	-1.95744	0.778375
Tnfrsf12a	1.41446	-0.595372	1.70186	-2.9965	0.475548
Fam20c	1.86392	-0.332861	0.467055	-2.22372	0.225608
Eif4ebp1	1.22474	-0.981966	1.47368	-2.54552	0.829066
Chchd10	0.775054	-0.438183	1.33415	-2.42456	0.753541
Cmtm7	0.87589	0.629713	0.76319	-2.06059	-0.208204
Ppp1r14b	0.962148	0.345252	0.819738	-1.94134	-0.1858
Cyp26c1	0.845504	-0.256735	1.34145	-2.81598	0.885758
Slc16a11	2.06049	-0.0884149	-0.0815571	-2.19594	0.305418
Las1l	0.6949	-0.84452	1.3752	-1.60297	0.377398
Tmem176a	0.997061	-0.193936	1.27243	-1.98407	-0.0914887
1110008F13Rik	0.83742	0.318051	1.21158	-1.75509	-0.611954
Glrx	1.06162	-1.00022	1.47019	-2.28149	0.749899
Cks1b	0.794862	0.471313	0.858899	-1.71145	-0.413621
Rsph9	0.910705	0.184605	2.1077	-3.35985	0.15684
Napsa	2.25001	-0.00265821	0.976623	-2.78627	-0.437705
Sat1	0.789461	-1.03122	1.36166	-1.38343	0.263533
Mif	1.10304	0.780532	1.32783	-2.72199	-0.489416
Id1	0.731209	-0.307899	0.277868	-1.87929	1.17811
Bok	1.04834	0.505753	0.893092	-1.84393	-0.603248
Snord55	1.02232	0.504513	1.80446	-2.68103	-0.650265
Sac3d1	1.05396	0.116828	1.15504	-1.73592	-0.589911
Tmem160	1.24116	0.00742505	0.490884	-2.35517	0.615701
Tmed3	0.879155	-0.618922	1.23294	-1.43014	-0.0630258
Rnase1	2.87999	0.322578	0.724577	-3.64863	-0.278513
Smim6	1.39286	0.408057	-0.445871	-1.6538	0.298748
Cluster 5
	ff	eKO	eKO_rLif	D4am	D5am
Gm1821	0.868122	1.09478	1.25055	-1.49691	-1.71654
Pycr2	0.685215	0.0986854	1.3249	-1.24478	-0.864021
H2-Ab1	1.03673	1.11342	1.3518	-2.16649	-1.33545
Mpc1	0.233155	1.37748	1.11437	-1.1742	-1.55081
Ccl8	0.179884	1.0163	2.95973	-2.16901	-1.9869
Siva1	0.784775	0.70811	0.971078	-1.85584	-0.608119
Arhgdib	0.489163	1.26165	0.557968	-1.05179	-1.25699
Ndufa11	0.498074	1.72126	1.7135	-2.08412	-1.84872
Gstt1	0.642983	1.96567	0.446992	-1.25202	-1.80363
H2-Aa	0.778436	1.07979	1.36209	-2.22111	-0.999207
Fkbp7	0.706578	1.32884	0.87693	-1.33704	-1.57531
Hspb1	1.32995	0.419357	0.807894	-1.73779	-0.819413
Prkcdbp	0.502063	1.41989	0.877323	-1.84784	-0.951443
Pin4	0.332262	0.882679	1.32718	-1.89736	-0.644762
2810008D09Rik	0.137649	1.63771	0.83147	-1.62409	-0.982739
6030408B16Rik	0.545144	1.25472	1.48308	-1.83927	-1.44367
Ndufa2	0.299184	1.35047	1.1965	-1.1322	-1.71394
Tceb2	0.249201	1.09813	1.0804	-1.33315	-1.09458
2210013O21Rik	0.270806	1.20503	0.905836	-1.05098	-1.33069
Tmem179b	0.25088	1.14901	0.931206	-1.21721	-1.11389
Ly96	0.616789	1.39835	1.00142	-0.959237	-2.05733
S100a1	0.185447	1.36401	1.01174	-1.34274	-1.21847
Rnaseh2c	0.692389	0.870303	0.976664	-1.78273	-0.75663
Ier3	0.295996	0.857266	1.07417	-1.80863	-0.418805
Ndufa5	0.750288	0.862294	1.13066	-1.6754	-1.06785
Rarres2	0.821606	2.14876	1.40068	-2.33887	-2.03218
Timm10	0.568282	1.06925	1.47708	-2.27486	-0.839751
Wfdc1	0.566947	1.38513	0.38301	-0.955754	-1.37933
Tyrobp	0.414846	1.10048	0.984904	-1.13183	-1.3684
Fos	0.683731	0.967155	2.11953	-2.23112	-1.5393
Uqcrq	0.413205	1.17223	1.64921	-1.7055	-1.52915
G0s2	0.897673	1.50065	1.3914	-1.92897	-1.86075
Igfbp7	1.23555	0.718763	0.777248	-2.02201	-0.709555
Dad1	0.330149	1.22897	1.26721	-1.71244	-1.11389
Dusp1	0.121941	1.68651	1.42045	-1.02419	-2.20471
Cox6b1	0.460876	1.1136	1.21392	-1.62649	-1.16191
Dbi	0.471788	0.460503	1.77052	-1.45571	-1.24711
Cd74	0.630323	0.824618	1.16437	-1.80561	-0.813707
Ost4	0.532143	1.05472	1.04498	-1.53592	-1.09593
Uqcr11	0.249568	1.45502	1.36795	-1.5611	-1.51144
Lsm7	0.768501	0.948784	1.47278	-2.11528	-1.07479
Rabac1	0.462198	0.88878	1.00879	-1.50735	-0.852415
Etfb	0.388873	1.20293	0.758262	-1.07403	-1.27603
Gdf7	1.48858	2.09646	0.918555	-2.2976	-2.20599
Ndufb7	0.361009	1.29192	1.3253	-1.67316	-1.30507
Mrps18b	1.09751	0.541852	1.52722	-2.17126	-0.99532
Atp6v1f	0.249722	1.16896	1.02387	-1.31119	-1.13136
Ndufb8	0.64184	0.754076	1.39069	-1.68039	-1.10622
Ndufb3	0.0944125	1.26743	0.921278	-1.09725	-1.18587
Ndufa7	0.227869	1.16808	0.800534	-1.07815	-1.11833
Hebp1	0.872179	1.95373	0.229013	-2.27172	-0.783202
Ndufb10	0.284666	1.07707	0.720637	-0.796963	-1.28541
Emp3	0.458429	1.66719	0.944477	-1.77971	-1.29039
Mrpl23	0.968281	1.36932	1.41014	-2.1263	-1.62144
Wfdc17	0.376258	0.64521	1.43139	-1.02485	-1.42801
Psenen	0.589025	1.09216	1.32655	-1.5713	-1.43643
1500032L24Rik	0.328132	1.23183	0.839811	-0.876436	-1.52334
Rnase4	1.20622	0.884778	0.28868	-1.8359	-0.543778
Cox14	0.242331	1.13361	0.891086	-1.09184	-1.17518
Gstp1	1.17207	1.19349	1.12698	-1.76879	-1.72374
Ormdl2	0.677773	1.15898	1.08192	-1.72908	-1.18959
Gng5	0.288384	1.34535	0.970191	-1.12756	-1.47637
Aprt	0.615716	0.745019	1.07598	-2.07485	-0.361865
Rps29	0.452073	1.397	1.57566	-2.06014	-1.36459
Mnf1	0.339588	1.26884	1.16257	-1.66949	-1.10152
Mfap5	0.621781	1.79383	1.1787	-1.63471	-1.9596
S100a10	0.47291	1.29674	0.341829	-1.04312	-1.06836
Ndufb2	0.277596	1.36254	1.48459	-1.55227	-1.57246
Gm11974	0.539531	0.83849	1.35261	-1.68866	-1.04197
Gchfr	1.00542	2.55883	0.848607	-2.04522	-2.36764
Tspo	0.919502	0.505997	1.38903	-2.04232	-0.772208
Bola2	0.558422	1.07899	1.67496	-2.30945	-1.00293
Timm23	0.908015	0.977555	1.39422	-1.93517	-1.34463
Kcnj13	0.149259	2.18393	0.383013	-1.64961	-1.0666
Rps27	0.429083	1.05142	1.45576	-1.39563	-1.54063
Atraid	0.467541	1.14489	0.631847	-1.01374	-1.23054
Cox5b	0.509494	1.11589	1.21037	-1.40379	-1.43196
Nfkbia	0.440075	0.2417	1.3538	-1.01446	-1.02112
Cndp2	1.52822	1.12907	-0.174851	-1.12885	-1.35358
Polr2f	0.773662	0.870295	0.973157	-1.72659	-0.890528
Avpi1	0.615615	0.840735	1.26202	-2.08225	-0.636118
Cd52	0.416048	0.99272	0.951929	-0.95868	-1.40202
Pdcd5	0.523261	1.10015	1.16728	-1.60254	-1.18815
Tmem223	0.352506	1.1568	0.625454	-0.886414	-1.24834
Srgn	0.678975	0.859624	0.760923	-1.98955	-0.309972
Nhp2	0.473705	0.600462	1.40523	-1.78851	-0.69089
0610007N19Rik	0.212711	0.79125	1.18406	-1.76469	-0.423331
Trappc2l	0.27344	1.36327	1.02971	-1.62051	-1.04591
S100a6	0.558065	0.92021	0.973747	-1.97101	-0.481015
Trex1	0.688322	0.738293	1.29078	-0.855466	-1.86193
Polr2l	0.597713	1.0953	1.46248	-1.92459	-1.2309
Sumo2	0.212721	1.52486	0.751942	-1.16509	-1.32443
Beta-s	1.74936	2.01729	1.41404	-3.18775	-1.99295
Fkbp2	0.400945	1.35925	0.696393	-1.12469	-1.3319
Lgals1	0.356815	1.41655	1.31598	-1.7512	-1.33814
Fkbp11	1.19247	1.51747	1.29108	-2.85967	-1.14136
Tmem205	0.253922	1.5564	0.56638	-1.19573	-1.18098
Ndufa1	0.894851	1.45356	1.28827	-1.83931	-1.79737
D330023K18Rik	0.34355	1.23369	0.85101	-1.00014	-1.42811
Pdlim4	1.19904	0.298506	1.86899	-2.09733	-1.26921
Ndufb9	0.489019	1.36347	1.25519	-1.45582	-1.65185
Nme1	0.733791	0.773632	1.62297	-2.35543	-0.77496
Ctla2a	1.08652	1.95178	1.20052	-1.54673	-2.6921
Clpp	0.61049	0.855098	1.30309	-1.84463	-0.924054
Rpl34	1.12348	0.735903	1.30848	-2.08417	-1.0837
Psmb10	0.623225	0.51478	1.42645	-1.64459	-0.919869
Serf2	0.491159	1.02337	0.954775	-1.1992	-1.27011
Nme4	0.783082	1.18253	1.15512	-1.9917	-1.12904
S100a4	0.991947	1.21466	0.937618	-1.60967	-1.53456
Gpihbp1	0.0656636	1.8697	1.13006	-1.14623	-1.91919
Tppp3	0.554628	2.84442	1.00259	-1.79534	-2.60629
Tomm7	-0.0601386	1.26197	0.977262	-0.927098	-1.25199
Tmem119	0.909715	1.44332	0.0016993	-1.07683	-1.2779
Bola1	0.54367	1.14276	1.29633	-1.74977	-1.23298
Cluster 6
	ff	eKO	eKO_rLif	D4am	D5am
Tfcp2l1	-0.0527837	-1.17115	-0.402726	-0.145795	1.77245
Mal2	0.317815	-1.60034	0.5433	-0.458469	1.1977
Mapk6	0.234722	-1.15984	-0.665443	-0.188541	1.7791
Id4	0.180744	-1.33795	-1.21316	0.161702	2.20867
Cers3	0.373083	-1.12543	-1.93774	0.644527	2.04556
Gda	-0.227147	-1.18723	0.608158	-1.25634	2.06255
Ipmk	-0.229757	-1.18219	0.12283	-0.304771	1.59389
Foxo1	0.976962	-1.17283	-0.371105	-1.24781	1.81479
Neat1	0.0169887	-1.00726	0.631497	-1.16955	1.52832
Nfe2l1	0.391131	-1.21325	-0.293859	-0.263235	1.37921
Dhx40	0.514232	-1.49429	-0.638686	-0.36222	1.98096
Chp1	0.522622	-1.95239	-0.00864347	-0.585619	2.02403
Sgms2	-0.244696	-1.73655	0.479418	0.458717	1.04311
Fam110c	0.633318	-1.83645	0.671211	-1.13504	1.66696
Acat2	0.80195	-1.14607	-0.348543	-0.843616	1.53628
Slc12a2	-0.537576	-1.27122	0.0805289	0.0638669	1.6644
Sema3c	-0.289147	-0.732458	-0.394489	-0.473093	1.88919
Cadm1	0.221086	-1.43185	0.449092	-1.25336	2.01503
Lifr	0.488895	-1.44039	0.055155	-1.14991	2.04626
Tgfbr1	-0.576476	-0.937433	0.643511	-0.940989	1.81139
Zdhhc13	0.79262	-1.31522	-0.0388503	-1.10198	1.66343
Nt5e	0.553912	-0.965834	-0.295597	-1.23796	1.94548
Prkaa1	-0.0745626	-1.03693	-0.829864	-0.0417114	1.98307
Ddx52	0.697247	-1.19939	0.294912	-1.10189	1.30912
Slc45a4	0.483976	-1.21161	0.149891	-1.2562	1.83394
Slc5a3	0.103466	-1.19852	-0.0968535	-1.0487	2.2406
Rin2	1.0378	-1.00174	-0.285623	-1.15542	1.40498
Fosl2	0.125847	-1.17016	-0.159209	-0.776776	1.98029
Acsl4	-1.10144	-0.874157	-0.41005	0.674157	1.71149
Cd55	0.636167	-1.44294	-0.158131	-0.646197	1.6111
Tfrc	0.875818	-1.1789	-0.229558	-1.37168	1.90432
Kremen1	0.488802	-1.62442	-0.331482	-0.249457	1.71656
Sult1d1	-0.567154	-0.908164	-1.08369	0.764506	1.79451
D030056L22Rik	0.656575	-1.69392	0.121043	-0.998426	1.91473
Npas2	0.0187225	-1.87352	0.232141	0.042387	1.58026
Basp1	0.864657	-0.963144	-0.0143964	-1.2139	1.32679
Epb4.1l4b	0.914318	-1.36826	-0.0616137	-0.885306	1.40086
Pam	-0.728346	-1.30979	0.14658	-0.15043	2.04198
Il13ra1	0.484861	-1.66557	1.01123	-1.10768	1.27715
Mpzl2	0.0930428	-0.485346	0.427536	-1.74335	1.70811
Slc39a6	0.653738	-1.17769	0.284414	-1.1551	1.39463
Fbxl3	-0.271353	-1.18368	-0.322459	0.242255	1.53524
Cluster 7
	ff	eKO	eKO_rLif	D4am	D5am
Ctsd	0.13044	0.792715	0.680899	0.0649716	-1.66902
Syce2	-0.322884	1.53147	0.222662	-0.152508	-1.27874
Ptgr1	-0.182687	1.6345	-0.0204225	0.357997	-1.78939
Crip1	-0.447042	2.37243	0.71766	-0.0556224	-2.58743
Ndufv3	-0.165909	1.24649	0.564773	-0.435389	-1.20996
Igf1	0.00418667	1.52133	0.144085	0.172667	-1.84227
Stx18	0.545425	-0.349297	1.4794	0.33272	-2.00825
Cd14	0.369132	0.646512	0.931166	-0.0380725	-1.90874
Unc5cl	0.117045	2.18375	-0.263299	0.0309814	-2.06847
Ech1	0.0202533	1.27395	0.41011	-0.53713	-1.16718
Rnf223	0.346058	1.19297	-0.344947	0.764652	-1.95874
Rab20	0.494465	1.19255	-0.137977	-0.371723	-1.17731
2810001G20Rik	-0.0198478	1.51731	-0.0516164	-0.140605	-1.30524
Med10	0.0667133	1.17869	0.540465	-0.710911	-1.07496
Lurap1	-0.00792135	1.01561	1.04894	-0.397773	-1.65885
Csf3	-0.864048	2.55231	0.646074	-0.214347	-2.11999
Pafah1b3	0.202465	0.413269	1.01177	-0.139793	-1.48771
Dleu7	-0.652413	2.212	0.382274	-0.133856	-1.80801
Cystm1	-0.463782	1.46865	1.06811	-0.776364	-1.29661
Tmsb4x	-0.136068	1.60835	0.275905	0.300244	-2.04843
Prss33	-0.53909	1.95447	0.297229	0.520854	-2.23346
Nudt19	0.506969	0.168404	1.4226	0.497266	-2.59524
Gsto1	0.51517	1.04755	0.666305	-0.669232	-1.55979
Ceacam1	-0.0125842	2.05405	-0.00610568	0.0864955	-2.12185
Plat	0.131712	0.428062	0.796023	0.476037	-1.83184
Slc31a2	0.3788	1.01438	0.343153	0.262593	-1.99892
Hilpda	0.255538	1.30451	0.30037	-0.65257	-1.20785
Hmbs	0.597205	0.932053	0.00262541	-0.120601	-1.41128
1810013D10Rik	0.209131	1.00033	0.629441	-0.54212	-1.29678
Pmp22	0.162732	0.950202	0.538631	0.0916866	-1.74325
Mt1	0.114962	1.10945	1.09079	-0.0454941	-2.2697
Gadd45g	0.441194	0.219314	1.34815	0.186216	-2.19487
Cldn22	-0.604069	2.83646	-0.245403	0.142929	-2.12991
Glul	0.181076	0.623204	1.20622	0.0122654	-2.02277
H3f3a	0.457773	0.886719	0.710573	-0.696016	-1.35905
Akr1c19	-0.570225	2.01223	0.4248	0.54146	-2.40826
N6amt2	0.110068	1.35352	0.374472	-0.293248	-1.54481
Alox12e	0.625848	1.47706	0.118899	0.121141	-2.34295
Fhl1	0.221112	1.8272	0.174949	-0.245224	-1.97803
Cdkn1c	0.532777	1.32742	0.184538	0.175907	-2.22064
BC064078	0.052559	2.18891	0.655862	-1.04582	-1.85151
Smox	-0.191301	0.561197	0.556752	0.885894	-1.81254
4933432I03Rik	-0.073982	0.670492	0.704299	0.837522	-2.13833
Mt2	-0.10684	1.16489	0.509912	0.317777	-1.88574
Lrrc51	0.120549	2.06197	0.445376	-0.545005	-2.08289
Dpm3	-0.400265	1.24381	0.723751	-0.547354	-1.01994
Dpt	0.0993181	1.18641	0.561022	-0.388724	-1.45803
Pigyl	-0.00804615	1.174	0.311193	-0.336266	-1.14088
Gm11545	0.34139	0.763313	0.967554	0.678823	-2.75108
Serpina1e	0.30389	0.600608	0.834184	-0.179668	-1.55901
1810037I17Rik	-0.12325	1.0992	0.809834	-0.49311	-1.29267
Cdk2ap2	0.344683	1.16217	0.30813	-0.675598	-1.13939
1600029D21Rik	0.324875	1.32784	0.276238	0.377488	-2.30644
Il17rb	0.59986	0.514101	0.305878	1.03603	-2.45587
Capsl	0.402654	1.35441	0.577097	-0.156884	-2.17728
Gsta4	0.272931	1.04866	0.574571	-0.289306	-1.60686
Tubb2a	0.196851	1.67133	0.203143	0.253949	-2.32527
Prelid2	-0.00655683	1.55484	-0.00949771	0.409766	-1.94855
Lrpap1	-0.274131	1.61908	0.388273	0.760078	-2.4933
Nudt14	0.0393667	1.36786	0.64397	-0.445368	-1.60583
Lgals9	0.554129	1.2073	0.322375	-0.663806	-1.42
Akip1	0.118862	0.956643	0.643965	-0.0728053	-1.64666
Elf3	-0.0915842	0.875373	-0.0654766	0.749038	-1.46735
Mphosph8	-0.328158	1.21925	-0.273545	0.498557	-1.11611
Nudt22	0.0823406	1.35266	0.477904	-0.351938	-1.56096
Msx1	-0.376876	1.31641	0.217154	0.0687041	-1.22539
Plscr1	0.026563	0.58936	0.835123	0.706914	-2.15796
Hddc2	-0.00751523	1.41453	0.533362	0.190366	-2.13074
Pdzk1ip1	0.138177	1.54117	-0.108872	0.183484	-1.75396
Dync1i1	-0.117385	2.17067	0.454594	0.0240984	-2.53198
Ifne	0.358312	1.75323	0.762489	-0.944173	-1.92986
Gm5617	0.328139	1.21386	0.975058	-0.732746	-1.78431
Igfbp6	0.781615	2.53095	0.883449	-1.14258	-3.05343
Ndufc2	-0.365334	1.71913	0.338896	0.39757	-2.09027
BC029214	0.103323	1.33766	0.242734	0.0698325	-1.75355
Fermt1	-0.0327269	1.40022	0.00144912	-0.105427	-1.26351
Ccl6	-0.0347168	1.28995	0.415409	0.00718456	-1.67782
Aamdc	-0.0829932	1.50464	0.275663	-0.120956	-1.57635
Med31	-0.0819383	1.19917	0.691955	-0.49069	-1.3185
1110008L16Rik	-0.0910761	1.29145	0.715158	-0.330174	-1.58536
Coa3	0.157739	1.13303	0.447482	-0.474755	-1.2635
Slirp	-0.235112	1.37033	0.486858	-0.378643	-1.24344
Gde1	-0.193546	0.979446	-0.0179232	0.512232	-1.28021
Hsd11b2	0.97537	1.17853	0.507105	-0.659439	-2.00157
Anxa2	0.0858807	1.45311	0.16222	-0.0849092	-1.61631
Pdlim2	-0.18278	1.86613	0.465834	0.477381	-2.62657
Oit1	0.0452752	2.32968	0.256583	-0.801398	-1.83014
Pex11a	-0.0181886	1.37572	0.238163	0.746658	-2.34235
Gstt2	0.371317	1.45572	0.422984	-0.152026	-2.09799
Ifi27l2a	0.0235574	1.27885	1.43633	-0.328835	-2.4099
Cluster 8
	ff	eKO	eKO_rLif	D4am	D5am
Galm	-0.84483	2.24235	0.0855035	1.7417	-3.22472
Ces1d	-1.35578	2.89628	-0.380892	2.57671	-3.73632
4833423E24Rik	-0.320227	2.76519	0.55786	1.4209	-4.42373
Drd4	0.0693015	1.50452	-0.485426	1.91392	-3.00232
Acbd7	-0.964498	1.95802	-0.194079	2.71577	-3.51521
Plekhs1	0.173307	1.08217	0.507477	1.23043	-2.99339
Gstm1	-0.184835	2.25544	0.207085	0.723858	-3.00155
Krt19	-0.0565763	2.42701	-0.18847	0.912216	-3.09418
AU021092	0.165126	2.09185	0.351062	0.317609	-2.92565
Spink8	-0.732792	1.44071	0.0212409	2.93261	-3.66178
Ripply3	0.339822	1.00963	0.129404	1.787	-3.26585
Sbspon	-0.233311	1.89554	0.414154	0.889703	-2.96609
Ckb	0.436388	2.03406	0.0298457	0.377459	-2.87775
Pla2g10	-0.5113	2.88381	0.83196	1.25236	-4.45682
Gm9895	-0.0898737	2.22127	-0.140687	0.887285	-2.878
Spint3	-0.82271	2.01204	0.358715	0.768605	-2.31665
Lyz1	-0.0464234	2.01866	0.657217	0.6383	-3.26776
Dcxr	0.369524	1.60008	0.97767	0.341276	-3.28855
Insl6	-0.12272	1.92846	0.878366	1.12254	-3.80665
Npl	-0.429777	2.37235	-0.0653986	3.08674	-4.96391
Slc39a2	-0.995889	2.0914	0.491834	1.42797	-3.01531
Rasd1	-0.00587003	1.6535	0.410575	1.30491	-3.36312
Slc2a3	-0.554722	1.68192	0.0371652	2.02375	-3.18812
Fxyd4	-0.0529154	3.31484	1.14853	1.08292	-5.49337
Anpep	-0.133995	1.28502	0.224861	1.13564	-2.51152
Myd88	0.343133	0.815584	0.588431	1.21031	-2.95746
Akr1c13	-0.957698	2.14945	0.54323	0.861451	-2.59643
1810007I06Rik	-0.850692	2.4575	0.893307	0.960222	-3.46034
Atp2b2	-0.362786	1.8345	-0.239704	1.38542	-2.61743
Eppin	0.193365	1.80142	0.227241	0.969597	-3.19163
Tmem158	0.275371	0.728856	1.25326	2.22044	-4.47793
Meig1	-0.792222	2.17466	0.45155	1.90498	-3.73897
Kctd14	-0.543346	2.2718	-0.294851	2.27286	-3.70646
Acot7	-0.136405	1.55731	-0.231623	2.32149	-3.51077
Cdkl1	-0.097694	2.42631	-0.0489196	0.83946	-3.11916
Cbr2	0.672479	1.79117	0.715118	1.18784	-4.3666
Ovgp1	-0.488865	1.94431	0.748854	0.544451	-2.74875
Calb1	-1.06055	2.36971	-0.102749	2.62042	-3.82683
Gpr30	-1.09146	2.87644	-0.297979	1.54309	-3.03008
Arl14	0.557698	2.06876	0.819076	0.631053	-4.07658
Slc25a48	0.46143	1.99409	0.410579	0.950892	-3.81699
Ces1e	-0.695706	2.34311	-0.100232	1.05911	-2.60628
Bcl2l15	-0.516941	2.42233	0.405469	0.445967	-2.75682
Gstm2	-0.228528	2.44159	0.171574	1.95174	-4.33638
Thrsp	-0.218704	3.08917	0.247927	1.77302	-4.89142
Cluster 9
	ff	eKO	eKO_rLif	D4am	D5am
Bcat1	-0.595863	0.962498	-0.878029	1.91976	-1.40837
Haus8	-0.519367	1.58385	-0.355631	1.06265	-1.7715
Ggct	-0.530446	1.67248	-0.511609	0.579831	-1.21025
Mab21l3	-0.491617	1.24943	-1.79731	2.80023	-1.76073
Ganc	-0.77531	1.76588	-0.762311	1.78362	-2.01188
Gsta2	-1.11522	2.51377	-0.992393	1.13486	-1.54101
1700001P01Rik	-1.61629	2.54979	-0.472048	1.15485	-1.61629
Cbr4	-0.0785626	1.0289	-0.179738	0.774326	-1.54492
Stk30	-0.487477	2.44027	-0.633593	0.356528	-1.67573
Ctf1	-0.0627742	1.36977	-0.323265	1.29709	-2.28081
Egln1	0.0231109	0.811655	-0.568419	0.919103	-1.18545
Rgs16	-1.12921	1.30468	-1.20297	2.4789	-1.45141
Sgpp1	-1.05118	1.22774	-1.17077	1.62304	-0.628826
Plk2	-0.599328	-0.0498838	0.664826	1.38399	-1.3996
Thbs1	-1.23478	1.12275	-0.304656	2.05292	-1.63624
Bche	-1.24991	0.742276	-0.795296	2.43971	-1.13678
Mcoln2	-0.184573	1.51509	-0.435888	1.26287	-2.1575
Fgf1	-1.94115	2.474	-1.14696	3.09746	-2.48334
Tmem14a	-0.660239	1.5683	-0.303751	0.618743	-1.22306
Sla	0.0655012	0.219233	-0.101549	1.14042	-1.3236
Gm266	-0.880877	1.31159	-1.31996	2.01605	-1.12681
Acyp2	-1.93983	1.23734	-0.44707	1.92322	-0.77367
Rnf128	-0.150683	0.532367	-0.213464	0.911755	-1.07998
Nde1	-0.142067	0.740975	-0.527544	1.33247	-1.40383
2610001J05Rik	-0.328055	0.650409	0.115279	0.822904	-1.26054
Adh5	0.00319631	0.6309	-0.379382	0.914902	-1.16962
Rims3	0.623969	0.228567	-0.126597	1.33183	-2.05776
Hopx	-0.788478	2.34317	-0.277808	0.510367	-1.78725
Slc16a12	-1.34373	1.16023	-1.36029	3.39207	-1.84828
Gstm7	-0.403055	1.65001	-0.253769	1.56809	-2.56127
Bambi	-0.468932	1.81514	-0.86294	0.760729	-1.244
Slc13a5	-0.821369	1.8431	-0.32082	0.839307	-1.54021
B3gnt5	-1.03375	0.792462	-1.24404	3.51339	-2.02806
Pfkfb3	-1.14939	1.00548	-0.224375	2.36096	-1.99267
Rab40b	-1.03594	1.48141	-0.950671	2.47799	-1.97279
Psg17	-1.35281	2.48404	-0.794565	1.48322	-1.81989
Car2	0.159255	0.165302	0.166907	1.15407	-1.64553
Chst10	-0.455027	1.69748	-0.348486	0.883075	-1.77704
Wfdc13	-0.449167	0.92732	-0.306022	1.3237	-1.49583
Sptlc3	-0.661679	1.86686	-0.280976	1.45691	-2.38112
Hnmt	-0.0494397	0.748163	0.0811501	1.04718	-1.82705
Lrp2	-0.573888	0.50498	-0.261037	1.58608	-1.25613
Gcnt3	-1.25934	2.29974	-1.48086	2.4122	-1.97174
Ly6f	0.0483034	1.43273	-0.642702	1.7474	-2.58573
2210409E12Rik	-1.9139	2.44898	-0.750324	2.12914	-1.9139
Fam189a2	-0.207124	0.681233	-0.215527	1.56079	-1.81937
Ebpl	-0.396984	1.70772	-0.207596	0.694634	-1.79777
Bfar	-0.476039	0.8619	-0.301372	1.25131	-1.3358
Mettl20	-0.429161	1.23228	-0.759694	1.0734	-1.11683
Tmem229b	-0.387748	0.584524	-0.56247	1.42604	-1.06035
Chpt1	-0.969392	1.58669	-0.184899	1.50769	-1.94009
Pdlim1	-0.714115	1.62358	-0.585078	1.34088	-1.66527
Plgrkt	-0.493351	1.14059	-0.440154	1.42781	-1.63489
Pllp	-0.0473656	1.29117	-0.541548	1.02866	-1.73092
Lpar3	0.27467	0.877071	-0.286209	1.16891	-2.03445
Alcam	-1.1474	0.603304	-0.0339395	1.46177	-0.883733
Pcx	-0.138264	0.723713	-0.150155	1.06725	-1.50255
Efemp1	-0.86322	1.94161	0.174355	0.850453	-2.1032
Cttnbp2	-0.776141	0.91474	0.723447	1.11835	-1.9804
Lrrc26	-0.483515	2.34944	-0.446793	0.66243	-2.08156
Serpina1b	-1.11433	2.25547	-0.691711	1.36923	-1.81866
Slc15a2	-1.09717	2.1716	-0.255883	1.20989	-2.02844
Ank	-0.744002	1.10536	-0.548232	2.45591	-2.26904
Slc52a3	-0.609766	1.61134	-0.73195	1.23667	-1.50629
Irf7	0.0524036	0.537183	-0.111959	1.14576	-1.62339
Slc51a	-1.33807	1.70509	-1.03063	2.63922	-1.97561
Fgf18	-0.331769	1.99782	-0.971098	1.63292	-2.32787
Pla2g4a	-0.9802	1.33874	-1.14112	2.01024	-1.22766
Nipsnap1	-0.760953	1.37452	-0.619973	1.46251	-1.4561
Stc1	-1.21444	2.10041	-1.2736	2.52392	-2.13629
Dgat2	-0.26793	1.44882	-0.493363	0.720181	-1.40771
Rln1	-0.318311	2.03723	-0.305352	0.907658	-2.32122
Ang4	-1.28599	0.896574	-1.01459	2.69	-1.28599
Ube2ql1	-0.455937	1.13869	-0.440877	1.47545	-1.71732
H60c	-0.631592	2.78129	-1.31919	1.16397	-1.99447
Pga5	-0.888377	1.79295	-1.17984	2.07903	-1.80376
Jam2	-0.560347	-0.195136	0.620327	1.61244	-1.47728
BC048679	-1.33236	1.7267	-0.974353	3.19163	-2.61161
Cluster 10
	ff	eKO	eKO_rLif	D4am	D5am
Zmpste24	-1.01061	0.336529	-1.06672	2.03429	-0.293489
Clstn1	-0.379552	-0.287278	-1.22092	1.8054	0.0823451
Secisbp2l	-0.935931	0.245143	-0.655891	1.756	-0.409324
Fzd6	-1.34973	0.872703	-1.37703	1.79394	0.0601249
Rpl23a	-1.17815	-0.643774	-0.781576	1.11576	1.48774
Ptplad1	-0.622865	0.799607	-0.787854	1.33967	-0.728561
Lars2	-0.82291	-0.65892	-0.842483	1.31617	1.00814
Vamp7	-1.16373	-0.0351592	-0.642727	1.20577	0.635852
Snx5	-0.771733	-0.0668821	-0.77517	1.2188	0.39498
Hook1	-1.05753	0.112756	-1.27358	2.43968	-0.221326
Pik3r3	-0.824735	0.586373	-0.774461	1.70589	-0.693065
Tacc1	-1.02897	0.0894487	-0.893642	2.06192	-0.228755
Etnk1	-1.09962	-0.448351	0.111493	1.30941	0.127062
Mme	-0.88121	-0.100884	-0.311168	1.15574	0.137517
Atp1b1	-0.698557	0.254856	-0.855241	1.60388	-0.304938
Coro2a	-1.23632	0.380962	-1.03749	2.21054	-0.317682
Rn45s	-1.80588	-2.03691	-2.22405	3.47145	2.59539
Slc6a14	-1.54211	-1.19313	0.0483244	1.92385	0.763067
Nlk	-1.1508	0.661792	-0.999132	1.60598	-0.117838
Irf6	-0.592517	0.488338	-1.29093	1.89317	-0.498064
Anxa4	-0.535609	0.0310546	-1.02392	1.68182	-0.153348
Chdh	-0.329698	0.162034	-0.483627	1.60825	-0.956962
Avl9	-0.618724	-0.077314	-1.126	1.74674	0.0752949
Tsku	-1.34039	0.285052	-0.937852	2.95346	-0.960271
Abracl	-0.849022	0.68931	-0.335704	1.11345	-0.618038
Txnip	0.472026	0.203984	-1.84412	0.189217	0.978893
Tmod3	-1.07854	0.190137	-0.882536	1.71363	0.0573084
Gata2	-0.817426	0.681713	-1.17319	2.16934	-0.860446
Gpr82	-1.12913	0.534097	-1.0672	2.71253	-1.05029
Jak2	-1.04229	0.509702	-1.31042	1.93029	-0.0872804
Anxa1	-0.675133	0.586738	-0.518353	1.42117	-0.814426
Cbx6	-0.275326	-0.164764	-1.25336	1.40166	0.291793
Pdxk	-0.417566	0.565445	-1.35121	1.97201	-0.768676
Lgalsl	-0.836601	0.125195	-1.42005	2.27746	-0.146006
Ssx2ip	-1.035	0.401265	-1.03234	1.75	-0.0839191
Sgk1	-0.261384	0.266431	-1.93098	0.787973	1.13796
Marcks	-1.23361	0.27042	-0.377992	1.9264	-0.585224
Car5b	-0.919552	0.469439	-1.07265	2.20824	-0.685476
Cap1	-0.420721	-1.17991	-1.4331	1.53979	1.49395
Fubp3	-1.65446	0.18336	-0.971104	1.42862	1.01358
Hnrpll	-1.21649	0.0975143	-0.532038	2.08502	-0.434008
Pls3	-0.431782	0.274673	-0.569404	1.68397	-0.957459
Glce	-1.1279	0.568477	-0.346145	1.53518	-0.629612
Lactb2	-1.34075	0.591699	-0.239657	1.5797	-0.590996
Ppp3r1	-0.431231	-0.113556	-0.974351	1.42746	0.091675
Mir703	-1.36053	-0.89047	-1.02271	1.47648	1.79723
Hif1a	-1.24095	-0.0254343	-1.36905	1.75659	0.878839
Pof1b	-1.18744	-1.07046	-0.527868	1.54648	1.2393
Fam84a	0.399827	-0.377881	-1.6298	1.30699	0.300866
Sh3bgrl	-0.690625	-0.0954294	-0.704087	1.38847	0.10167
Ivns1abp	-0.72983	-0.011673	-0.838477	1.35025	0.229732
Ap1s3	-1.06845	0.295203	-1.07086	1.71369	0.130413
Gm10012	-1.39796	-0.0444011	-0.317946	1.21904	0.541265
Add3	-0.778928	0.30912	-0.946678	1.41471	0.00178053
Dach1	-1.39653	0.20825	-0.866485	1.91101	0.143757
Ssfa2	-0.741662	0.232554	-1.03664	1.61198	-0.066235
Ptk2b	-0.678162	0.588914	-1.2381	1.83672	-0.509371
Fam107b	0.0778762	0.493967	-1.89911	0.659718	0.667549
Golph3	-0.616946	0.018671	-0.566319	1.24902	-0.084425
Tmx3	-1.28305	-0.354957	-0.730309	1.60641	0.761907
Rdx	-0.993774	0.0163172	-0.91921	2.45346	-0.556794
Id2	-0.43807	1.19706	-1.38894	0.754065	-0.124111
Pik3c2a	-0.939716	-0.312092	-0.74483	1.53146	0.465181
Gtf2a1	-1.23598	0.284802	-1.29904	1.7299	0.520319
Stx12	-0.697128	0.179913	-0.2692	1.30527	-0.518854
Sycp3	-1.86016	0.840466	-1.27213	2.54321	-0.251394
Far1	-0.835064	0.216538	-0.667096	1.27229	0.0133358
Ccng1	-0.693233	-0.387961	-0.843573	1.85706	0.0677121
Fam102a	-0.799418	0.298084	-0.953415	1.50439	-0.0496393
5730508B09Rik	-1.14555	0.790817	-0.659932	1.32665	-0.311982
Arvcf	-0.982267	0.0327862	-1.01248	2.46956	-0.507595
Tmem123	-0.430195	0.217013	-0.995268	1.28467	-0.0762229

## Sheet: Cluster1
	ff	eKO	eKO_rLif	D4am	D5am
Slc46a2	2.02235	-3.2532	3.03709	-3.44625	1.64002
Tuba8	1.60283	-3.07688	2.83067	-3.21197	1.85534
Trpm6	0.992609	-2.51945	1.54057	-2.05761	2.04388
Rnf186	2.28636	-1.10678	1.0193	-3.87172	1.67283
Slc39a8	0.939511	-3.13612	1.92882	-1.72355	1.99135
Nmb	2.15018	-1.27839	1.03788	-3.78854	1.87886
Spaca7	0.780733	-2.61009	2.14829	-2.67522	2.35628
Tmem213	2.82662	-1.90766	2.92615	-5.61024	1.76512
Gstm5	1.63083	-1.08353	1.9564	-3.61905	1.11536
Fgg	-0.338381	-2.72037	3.27592	-2.72037	2.5032
Xbp1	1.32565	-1.69213	1.82663	-2.81209	1.35194
Wnt7b	3.07793	-3.57728	0.00679867	-3.23098	3.72353
Atp6v0d2	2.8253	-4.3014	1.12425	-3.82827	4.18012
Kng1	0.712907	-2.28941	2.01622	-2.28941	1.8497
Chi3l1	1.85535	-3.13124	2.29053	-3.34365	2.32902
Il1a	1.19452	-2.40611	1.68985	-2.51558	2.03732
Cda	2.12498	-2.21729	2.19476	-4.18979	2.08734
Gbp2	1.15385	-3.13335	2.79116	-2.16902	1.35736
8430408G22Rik	4.82712	-5.64058	3.10423	-6.55687	4.2661
Pnp2	1.1004	-2.73795	1.88322	-2.81857	2.57291
Lgr5	1.53615	-2.75922	1.78447	-1.88562	1.32423
Agtr2	1.81432	-2.31245	0.165867	-3.55817	3.89043
Gadd45a	1.27167	-1.74644	1.85362	-2.93679	1.55794
Ggh	2.43215	-3.292	0.789199	-3.78507	3.85571
Ttpa	2.09811	-3.32638	0.479447	-3.48357	4.23239
Nupr1	1.28903	-2.32959	3.64606	-4.71016	2.10467
Atp13a4	-0.425302	-2.07066	2.16948	-2.06554	2.39202
Entpd3	0.81292	-2.18607	1.88242	-2.1256	1.61633
Olfm1	3.9863	-3.57537	0.0166547	-3.79523	3.36764
Tll1	1.80688	-2.43248	0.991349	-2.70916	2.34341
Fgf9	1.56433	-2.43753	1.03107	-2.66691	2.50903
Efna1	1.51042	-1.82497	1.65746	-2.78021	1.43731
Gmpr	1.35804	-2.61685	2.36879	-3.37056	2.26058
Gabrp	2.03688	-2.64175	0.826234	-2.59739	2.37602
Cldn10	2.70201	-2.40584	3.7654	-5.70818	1.64661
Igfbp3	3.44268	-4.18147	2.3701	-3.98262	2.35131
Ifitm6	0.854018	-1.97676	2.48516	-3.92049	2.55806
Lcn2	2.25561	-2.97334	3.10201	-3.27703	0.892754
Cyp26a1	2.85653	-3.11312	2.3903	-5.04531	2.91159
Dio3os	2.86817	-2.71821	0.435802	-2.71821	2.13244
Prap1	2.9315	-2.54578	1.35998	-3.31154	1.56584
Rnf39	2.22809	-2.26025	1.8195	-3.07636	1.28903
Gjb2	1.2509	-3.2982	1.84918	-3.12405	3.32217
Sftpd	1.91236	-2.10622	2.48053	-4.34198	2.05531

## Sheet: Cluster2
	ff	eKO	eKO_rLif	D4am	D5am
Snora20	1.34172	-1.75616	-0.632411	-1.75616	2.80301
Prss35	1.51186	-2.42016	0.232052	-2.44011	3.11635
Car12	0.976964	-0.663012	0.596968	-2.19439	1.28347
Paox	1.55373	-1.3762	0.741719	-2.43517	1.51593
Sdc1	0.437712	-0.788719	0.832238	-2.12177	1.64053
Arid5a	1.18654	-1.39685	1.75995	-2.74032	1.19069
1700011H14Rik	2.16733	-0.924146	-0.236652	-3.09219	2.08566
Ttc9	1.47844	-1.84346	0.8488	-1.87478	1.391
Slc37a4	1.21445	-1.45848	0.150546	-1.68281	1.7763
Cp	1.00778	-1.95732	1.22905	-1.88691	1.60739
Adamts9	0.760251	-1.36403	0.690822	-2.09258	2.00554
Efhd1	1.73161	-0.91273	-0.782831	-2.36019	2.32414
Ctps	0.972152	-1.15649	0.481006	-2.01418	1.71751
Serping1	1.2266	-1.47053	0.999928	-1.48659	0.730599
Mmp7	3.83013	-1.81424	-0.6631	-2.66072	1.30793
Ttc39b	0.765321	-2.01422	0.408941	-1.50182	2.34178
Chst12	2.09136	-1.12162	-0.422175	-2.21967	1.67211
Id3	0.825989	-0.405122	0.131223	-1.76523	1.21314
Fam174b	1.74207	-0.755891	0.310019	-2.10062	0.804418
Esm1	0.214796	-1.77861	1.20929	-2.39298	2.74751
Vtcn1	1.2621	-1.79249	0.878338	-1.95286	1.60491
Ces2b	2.07461	-1.81036	-0.0811709	-2.35991	2.17684
Myo1d	0.909857	-1.61777	0.510558	-1.30251	1.49987
Fjx1	1.79538	-1.25024	0.816588	-2.75339	1.39167
Fam69a	1.37007	-1.49998	0.504187	-2.11774	1.74345
Mir1247	2.50909	-1.98134	0.0437095	-1.98134	1.40987
Hnf1b	1.33392	-1.6482	0.368213	-1.53072	1.47678
Rassf4	1.15427	-1.75513	0.545321	-2.00187	2.05741
Mycn	1.74922	-0.99603	-0.872622	-1.83108	1.95052
Penk	1.52583	-1.13266	0.77811	-2.5385	1.36722
Pnp	0.880044	-1.23464	1.2346	-2.0871	1.2071
I830012O16Rik	2.8289	-2.21131	-1.757	-0.260356	1.39978
Cfh	0.409127	-2.01095	1.10784	-1.95801	2.452
Gnl2	0.238823	-1.5392	1.60176	-1.72617	1.42479
Npnt	1.78372	-1.57872	-0.93583	-1.66089	2.39172
Vps37d	1.10819	-1.63382	0.0413728	-1.24536	1.72962
Gm14446	2.95456	-2.34945	-1.98343	-0.327146	1.70546
Cybrd1	0.797945	-1.95365	-0.522785	-1.47714	3.15562
Gpx3	4.19563	-2.56778	-1.49964	-3.00402	2.8758
Tm4sf4	1.55203	-1.26817	0.977934	-2.07559	0.813791
Gabarapl1	1.52875	-1.28359	0.529319	-1.7577	0.983222
Slc16a1	0.98009	-1.52255	0.975704	-2.20812	1.77488
Dram1	1.10345	-2.24205	0.798982	-2.01309	2.35272
Depdc7	2.22009	-2.0753	0.260752	-2.69582	2.29027
Sdcbp2	1.62828	-1.42409	0.872188	-2.33636	1.25999
Arnt2	0.616761	-2.0116	0.839058	-1.98657	2.54235
Ctsc	1.35097	-1.97506	1.09592	-2.18476	1.71292
Chrnb1	1.26533	-1.37859	0.224688	-1.90533	1.7939
Clcf1	1.31325	-1.4267	0.120692	-1.78923	1.78198
Nfe2l3	1.7848	-2.42162	0.0832556	-1.68097	2.23453
Tgfbi	0.938513	-0.13426	-0.455744	-2.0417	1.69319
C2cd4a	2.48204	-1.99911	-0.358321	-2.34913	2.22451
Kank3	1.9581	-1.04429	0.433452	-2.58334	1.23609
Ifit3	2.89812	-2.00312	-1.54461	-0.724413	1.37402
Pcsk6	1.32106	-2.29803	0.772584	-2.32766	2.53204
Il34	1.30838	-1.39058	-0.0682106	-1.85489	2.0053
Nfil3	1.33306	-2.31302	1.34982	-1.88391	1.51406
Tmem62	1.37752	-1.53286	0.356733	-2.49676	2.29537
Hey1	1.3761	-0.760091	-1.02007	-1.91384	2.3179
Cwh43	1.10786	-1.96259	-0.0130729	-1.34969	2.2175
Pla2g7	0.456528	-1.48779	1.56986	-2.0623	1.5237
Ece1	0.626107	-1.2602	0.906983	-1.86277	1.58988
Sphk1	2.16658	-1.29333	0.597607	-2.4576	0.986735
Acss1	1.5565	-1.92364	0.85923	-2.49867	2.00658
Blnk	1.21108	-1.4821	0.21459	-1.29882	1.35525
Yars	0.969387	-1.20547	0.403974	-1.53464	1.36676
Cxcl14	1.58981	-1.05974	0.989686	-2.70048	1.18072
Lgmn	0.606083	-1.99479	0.995614	-1.23005	1.62314
Il20ra	1.22961	-2.6982	1.12284	-1.36724	1.71298
Adi1	1.43436	-1.94623	1.13775	-2.5595	1.93362
Gnpda1	1.40555	-2.11508	0.656442	-1.2262	1.27928
Ndrg1	2.14868	-1.99486	0.688533	-2.33683	1.49447
Tuft1	1.12429	-0.461189	-0.513904	-1.8853	1.73611
Me1	0.939138	-2.11147	0.458764	-1.63433	2.34789
Hal	2.16042	-1.83805	-1.0167	-2.07487	2.76921
Tbc1d1	1.74191	-2.07261	-0.373497	-1.78714	2.49134
F3	2.09048	-0.487765	-0.441737	-1.89053	0.72955
Cebpa	1.32866	-1.14248	0.539749	-2.07362	1.3477
1810010H24Rik	1.62428	-1.11945	-0.863227	-2.44157	2.79996
H6pd	1.3036	-2.10408	0.728139	-2.24816	2.3205
Pinlyp	3.93355	-1.98272	-0.72313	-2.29388	1.06619
Anxa3	1.03348	-0.780091	0.116735	-1.72082	1.35069
Gadd45b	1.77078	-0.452753	-0.815475	-1.8113	1.30874
Pcolce2	1.57974	-0.828699	0.37118	-2.64535	1.52313

## Sheet: Cluster3
	ff	eKO	eKO_rLif	D4am	D5am
Trpv6	1.35679	-2.00678	2.09149	-2.30894	0.867441
Slc22a5	0.467358	-1.81014	1.86818	-0.458936	-0.0664643
Cyr61	1.36218	-1.51175	2.64064	-3.31691	0.825834
Prss23	0.837354	-1.25923	1.59934	-1.35327	0.175805
1190003J15Rik	1.06612	-0.755352	3.38904	-3.47285	-0.226959
Slc5a9	0.483948	-0.741296	2.63203	-1.00302	-1.37166
Sprr2f	1.23767	-1.04027	3.52177	-1.35556	-2.36361
Cebpd	1.20879	-1.24498	2.40688	-2.50978	0.139094
Prss22	1.02742	-1.41622	1.66393	-1.80765	0.532513
Tmprss11d	0.136548	-1.80335	4.29671	-2.00325	-0.626657
Areg	-0.0977972	-2.37268	2.40997	0.3283	-0.267798
Osmr	0.927086	-2.201	2.20211	-2.03664	1.10844
Defb1	1.36311	-2.18961	3.82205	-1.81349	-1.18206
Pkib	0.815995	-0.983727	2.36507	-2.38846	0.191124
Guca2b	2.01559	-2.94535	4.95164	-4.01029	-0.0115812
Sfrp1	0.582024	-1.44673	2.50759	-1.54255	-0.100329
Sprr2b	2.85178	-2.12545	3.72335	-2.38981	-2.05987
Socs3	1.08065	-1.9207	2.33995	-1.3985	-0.101406
Glipr1	1.06136	-0.935388	2.36152	-2.24739	-0.240101
Serpinb6c	1.1915	-1.83762	2.06783	-2.01176	0.590042
Nptx2	1.10208	-1.51389	2.51313	-1.76906	-0.332264
Pgf	2.3091	-1.58175	1.87293	-2.20094	-0.399338
Apbb1	0.599575	-1.5962	1.84983	-1.271	0.417791
Tmem173	1.12133	-1.39942	2.05625	-2.02849	0.250332
Il1f8	0.798013	-1.01676	1.653	-1.01895	-0.415302
Sprr2e	-0.301897	-1.71034	4.3996	-1.25707	-1.1303
Gpx2	1.44762	-0.933136	2.69678	-2.20977	-1.0015
Smpd1	0.458869	-1.39979	2.00319	-0.892074	-0.170189
A630023A22Rik	0.952976	-2.12508	3.01753	-2.4988	0.653372
Sprr2g	1.11726	-1.09515	3.57277	-2.07776	-1.51712
Ripk3	0.6051	-1.10047	1.8763	-1.63632	0.255392
Lrg1	1.60616	-1.70697	3.17032	-2.31363	-0.755895
Aldoc	1.98544	-1.88186	3.09346	-1.67105	-1.52598
Gm14005	0.599002	-1.19896	2.74858	-1.42644	-0.722176
Bcl3	1.09452	-2.29374	2.02063	-1.19065	0.369249
Timp1	1.09817	-1.20278	2.63125	-1.98042	-0.546216
Slc26a6	1.39569	-1.69433	2.89996	-1.96194	-0.639372
Lrat	1.35974	-1.42335	3.31321	-3.87098	0.62137
Pdgfrl	1.1456	-0.879615	2.45744	-1.93987	-0.783558
Trim15	0.353957	-1.30823	3.15332	-1.66077	-0.538287
Tekt1	0.488824	-0.925052	2.25062	-2.0624	0.248011
Orm1	0.241524	-1.06871	3.68483	-1.88123	-0.976418
Isg20	0.610039	-0.615251	1.85008	-0.84758	-0.997289
Coch	2.10861	-2.68877	1.79635	-1.30064	0.0844483

## Sheet: Cluster4
	ff	eKO	eKO_rLif	D4am	D5am
Tacstd2	0.912462	-0.742836	1.15461	-2.40187	1.07764
Tmem204	1.62683	-0.1572	0.67112	-2.23623	0.0954814
Mrps6	1.08444	0.148945	1.07642	-1.98542	-0.324389
Cxcl17	1.07426	-0.0609223	1.93912	-2.76654	-0.18592
Klf7	1.2441	-0.750008	1.20291	-2.28319	0.5862
Cycs	0.599731	0.4203	1.15632	-1.81782	-0.358529
Snord69	0.634917	0.208447	1.45156	-2.81796	0.523038
Sfn	1.09349	-0.312033	1.64118	-2.18329	-0.239345
Idh2	1.38715	-0.421068	0.26629	-1.82077	0.588398
Aig1	0.326117	-0.838388	1.84683	-1.99082	0.656262
Sh3bgrl3	1.36288	0.0791924	0.304531	-1.78964	0.043037
Ggt6	0.620067	-0.142157	1.54331	-1.94968	-0.0715343
Dhrs7	0.980931	-0.575151	0.829901	-1.83724	0.601564
Prps1	1.35533	-0.539431	1.28529	-1.94001	-0.161173
Spint1	1.36098	-0.716079	0.487041	-1.5691	0.437165
Wnt16	1.40136	-0.871662	1.52991	-2.33879	0.279186
Cst3	0.693393	0.521258	1.01253	-1.91521	-0.311974
Ctsz	1.30032	-0.343281	0.953306	-1.91461	0.00425971
Ifitm1	0.929031	-0.927479	1.89796	-2.43367	0.534157
Ccdc109b	1.13161	-0.562756	1.48062	-1.42058	-0.628897
Nop56	0.513612	0.341598	0.862496	-1.84567	0.127969
Atp5g1	0.469305	-0.0426267	2.15296	-2.62592	0.0462838
Psmb5	0.563387	0.355838	1.21611	-1.6216	-0.513734
Bmyc	0.79751	0.091407	1.38608	-1.48853	-0.786462
Sdf2l1	1.45669	0.438856	0.205047	-1.62867	-0.47192
Tmem125	0.485783	-0.491816	1.75833	-1.18716	-0.565137
Pdcd6	0.373169	-0.117727	1.30457	-1.36884	-0.191175
Myc	1.3262	-0.347726	0.519958	-2.28028	0.781847
Mir3091	0.731471	0.845271	1.62091	-2.85768	-0.339965
Fyb	1.38409	-0.742349	1.63798	-1.77392	-0.505804
Tuba4a	1.04624	0.0783904	1.269	-1.56428	-0.829353
Capg	1.22697	0.344991	1.06519	-2.15268	-0.484467
Ppap2a	1.14887	-0.0462056	1.27767	-2.59102	0.210683
Tm4sf1	1.07712	-1.34881	1.36961	-1.66294	0.565025
Ihh	0.708484	-1.55589	1.30641	-1.13817	0.679163
Fam213a	1.88786	-0.107286	-0.38671	-1.77355	0.379683
Prdx5	0.825167	-0.0681844	1.03227	-1.89958	0.110322
Ydjc	1.48886	-0.315618	0.597424	-2.23128	0.46061
Upk3bl	2.12341	-0.824753	1.06854	-3.08268	0.715492
Rexo2	0.741761	-0.442135	0.951157	-1.95277	0.701989
Ethe1	1.68775	0.107742	0.477823	-2.12207	-0.151249
Mrpl21	0.69733	-0.407181	1.20882	-1.72144	0.222475
Snrnp25	1.11733	0.0203172	0.880795	-2.36156	0.34311
Prrx2	1.08668	-0.174476	1.36749	-2.63016	0.350462
2200002D01Rik	0.73844	-0.542138	1.36063	-2.20413	0.647195
Nbl1	1.12904	0.161853	0.0807653	-2.26107	0.889415
Cd63	0.827838	0.436007	1.31446	-2.19803	-0.38027
Ly6a	0.563538	-0.484045	1.62329	-0.936664	-0.766123
Gpr160	1.04628	-0.983788	1.5813	-2.11802	0.474223
Spp1	1.85149	-0.499324	0.677207	-1.50751	-0.521863
Gapdh	0.749808	-0.0654426	2.10192	-1.90315	-0.883128
Srm	1.22025	0.807232	1.05852	-2.78276	-0.303243
Comt	1.18889	-0.219047	0.89777	-1.99721	0.1296
Ptpla	0.551479	0.356338	1.22743	-2.17704	0.0417904
Clu	1.37503	-0.4808	1.13699	-1.56484	-0.466374
Fuom	0.948453	-0.997363	1.15611	-2.23457	1.12737
Cebpb	0.915403	-0.944301	1.51779	-1.93641	0.447519
Srd5a1	1.41347	-0.569697	0.123869	-1.5342	0.566554
Glo1	0.582028	-0.549304	1.14634	-1.95744	0.778375
Tnfrsf12a	1.41446	-0.595372	1.70186	-2.9965	0.475548
Fam20c	1.86392	-0.332861	0.467055	-2.22372	0.225608
Eif4ebp1	1.22474	-0.981966	1.47368	-2.54552	0.829066
Chchd10	0.775054	-0.438183	1.33415	-2.42456	0.753541
Cmtm7	0.87589	0.629713	0.76319	-2.06059	-0.208204
Ppp1r14b	0.962148	0.345252	0.819738	-1.94134	-0.1858
Cyp26c1	0.845504	-0.256735	1.34145	-2.81598	0.885758
Slc16a11	2.06049	-0.0884149	-0.0815571	-2.19594	0.305418
Las1l	0.6949	-0.84452	1.3752	-1.60297	0.377398
Tmem176a	0.997061	-0.193936	1.27243	-1.98407	-0.0914887
1110008F13Rik	0.83742	0.318051	1.21158	-1.75509	-0.611954
Glrx	1.06162	-1.00022	1.47019	-2.28149	0.749899
Cks1b	0.794862	0.471313	0.858899	-1.71145	-0.413621
Rsph9	0.910705	0.184605	2.1077	-3.35985	0.15684
Napsa	2.25001	-0.00265821	0.976623	-2.78627	-0.437705
Sat1	0.789461	-1.03122	1.36166	-1.38343	0.263533
Mif	1.10304	0.780532	1.32783	-2.72199	-0.489416
Id1	0.731209	-0.307899	0.277868	-1.87929	1.17811
Bok	1.04834	0.505753	0.893092	-1.84393	-0.603248
Snord55	1.02232	0.504513	1.80446	-2.68103	-0.650265
Sac3d1	1.05396	0.116828	1.15504	-1.73592	-0.589911
Tmem160	1.24116	0.00742505	0.490884	-2.35517	0.615701
Tmed3	0.879155	-0.618922	1.23294	-1.43014	-0.0630258
Rnase1	2.87999	0.322578	0.724577	-3.64863	-0.278513
Smim6	1.39286	0.408057	-0.445871	-1.6538	0.298748

## Sheet: Cluster5
	ff	eKO	eKO_rLif	D4am	D5am
Gm1821	0.868122	1.09478	1.25055	-1.49691	-1.71654
Pycr2	0.685215	0.0986854	1.3249	-1.24478	-0.864021
H2-Ab1	1.03673	1.11342	1.3518	-2.16649	-1.33545
Mpc1	0.233155	1.37748	1.11437	-1.1742	-1.55081
Ccl8	0.179884	1.0163	2.95973	-2.16901	-1.9869
Siva1	0.784775	0.70811	0.971078	-1.85584	-0.608119
Arhgdib	0.489163	1.26165	0.557968	-1.05179	-1.25699
Ndufa11	0.498074	1.72126	1.7135	-2.08412	-1.84872
Gstt1	0.642983	1.96567	0.446992	-1.25202	-1.80363
H2-Aa	0.778436	1.07979	1.36209	-2.22111	-0.999207
Fkbp7	0.706578	1.32884	0.87693	-1.33704	-1.57531
Hspb1	1.32995	0.419357	0.807894	-1.73779	-0.819413
Prkcdbp	0.502063	1.41989	0.877323	-1.84784	-0.951443
Pin4	0.332262	0.882679	1.32718	-1.89736	-0.644762
2810008D09Rik	0.137649	1.63771	0.83147	-1.62409	-0.982739
6030408B16Rik	0.545144	1.25472	1.48308	-1.83927	-1.44367
Ndufa2	0.299184	1.35047	1.1965	-1.1322	-1.71394
Tceb2	0.249201	1.09813	1.0804	-1.33315	-1.09458
2210013O21Rik	0.270806	1.20503	0.905836	-1.05098	-1.33069
Tmem179b	0.25088	1.14901	0.931206	-1.21721	-1.11389
Ly96	0.616789	1.39835	1.00142	-0.959237	-2.05733
S100a1	0.185447	1.36401	1.01174	-1.34274	-1.21847
Rnaseh2c	0.692389	0.870303	0.976664	-1.78273	-0.75663
Ier3	0.295996	0.857266	1.07417	-1.80863	-0.418805
Ndufa5	0.750288	0.862294	1.13066	-1.6754	-1.06785
Rarres2	0.821606	2.14876	1.40068	-2.33887	-2.03218
Timm10	0.568282	1.06925	1.47708	-2.27486	-0.839751
Wfdc1	0.566947	1.38513	0.38301	-0.955754	-1.37933
Tyrobp	0.414846	1.10048	0.984904	-1.13183	-1.3684
Fos	0.683731	0.967155	2.11953	-2.23112	-1.5393
Uqcrq	0.413205	1.17223	1.64921	-1.7055	-1.52915
G0s2	0.897673	1.50065	1.3914	-1.92897	-1.86075
Igfbp7	1.23555	0.718763	0.777248	-2.02201	-0.709555
Dad1	0.330149	1.22897	1.26721	-1.71244	-1.11389
Dusp1	0.121941	1.68651	1.42045	-1.02419	-2.20471
Cox6b1	0.460876	1.1136	1.21392	-1.62649	-1.16191
Dbi	0.471788	0.460503	1.77052	-1.45571	-1.24711
Cd74	0.630323	0.824618	1.16437	-1.80561	-0.813707
Ost4	0.532143	1.05472	1.04498	-1.53592	-1.09593
Uqcr11	0.249568	1.45502	1.36795	-1.5611	-1.51144
Lsm7	0.768501	0.948784	1.47278	-2.11528	-1.07479
Rabac1	0.462198	0.88878	1.00879	-1.50735	-0.852415
Etfb	0.388873	1.20293	0.758262	-1.07403	-1.27603
Gdf7	1.48858	2.09646	0.918555	-2.2976	-2.20599
Ndufb7	0.361009	1.29192	1.3253	-1.67316	-1.30507
Mrps18b	1.09751	0.541852	1.52722	-2.17126	-0.99532
Atp6v1f	0.249722	1.16896	1.02387	-1.31119	-1.13136
Ndufb8	0.64184	0.754076	1.39069	-1.68039	-1.10622
Ndufb3	0.0944125	1.26743	0.921278	-1.09725	-1.18587
Ndufa7	0.227869	1.16808	0.800534	-1.07815	-1.11833
Hebp1	0.872179	1.95373	0.229013	-2.27172	-0.783202
Ndufb10	0.284666	1.07707	0.720637	-0.796963	-1.28541
Emp3	0.458429	1.66719	0.944477	-1.77971	-1.29039
Mrpl23	0.968281	1.36932	1.41014	-2.1263	-1.62144
Wfdc17	0.376258	0.64521	1.43139	-1.02485	-1.42801
Psenen	0.589025	1.09216	1.32655	-1.5713	-1.43643
1500032L24Rik	0.328132	1.23183	0.839811	-0.876436	-1.52334
Rnase4	1.20622	0.884778	0.28868	-1.8359	-0.543778
Cox14	0.242331	1.13361	0.891086	-1.09184	-1.17518
Gstp1	1.17207	1.19349	1.12698	-1.76879	-1.72374
Ormdl2	0.677773	1.15898	1.08192	-1.72908	-1.18959
Gng5	0.288384	1.34535	0.970191	-1.12756	-1.47637
Aprt	0.615716	0.745019	1.07598	-2.07485	-0.361865
Rps29	0.452073	1.397	1.57566	-2.06014	-1.36459
Mnf1	0.339588	1.26884	1.16257	-1.66949	-1.10152
Mfap5	0.621781	1.79383	1.1787	-1.63471	-1.9596
S100a10	0.47291	1.29674	0.341829	-1.04312	-1.06836
Ndufb2	0.277596	1.36254	1.48459	-1.55227	-1.57246
Gm11974	0.539531	0.83849	1.35261	-1.68866	-1.04197
Gchfr	1.00542	2.55883	0.848607	-2.04522	-2.36764
Tspo	0.919502	0.505997	1.38903	-2.04232	-0.772208
Bola2	0.558422	1.07899	1.67496	-2.30945	-1.00293
Timm23	0.908015	0.977555	1.39422	-1.93517	-1.34463
Kcnj13	0.149259	2.18393	0.383013	-1.64961	-1.0666
Rps27	0.429083	1.05142	1.45576	-1.39563	-1.54063
Atraid	0.467541	1.14489	0.631847	-1.01374	-1.23054
Cox5b	0.509494	1.11589	1.21037	-1.40379	-1.43196
Nfkbia	0.440075	0.2417	1.3538	-1.01446	-1.02112
Cndp2	1.52822	1.12907	-0.174851	-1.12885	-1.35358
Polr2f	0.773662	0.870295	0.973157	-1.72659	-0.890528
Avpi1	0.615615	0.840735	1.26202	-2.08225	-0.636118
Cd52	0.416048	0.99272	0.951929	-0.95868	-1.40202
Pdcd5	0.523261	1.10015	1.16728	-1.60254	-1.18815
Tmem223	0.352506	1.1568	0.625454	-0.886414	-1.24834
Srgn	0.678975	0.859624	0.760923	-1.98955	-0.309972
Nhp2	0.473705	0.600462	1.40523	-1.78851	-0.69089
0610007N19Rik	0.212711	0.79125	1.18406	-1.76469	-0.423331
Trappc2l	0.27344	1.36327	1.02971	-1.62051	-1.04591
S100a6	0.558065	0.92021	0.973747	-1.97101	-0.481015
Trex1	0.688322	0.738293	1.29078	-0.855466	-1.86193
Polr2l	0.597713	1.0953	1.46248	-1.92459	-1.2309
Sumo2	0.212721	1.52486	0.751942	-1.16509	-1.32443
Beta-s	1.74936	2.01729	1.41404	-3.18775	-1.99295
Fkbp2	0.400945	1.35925	0.696393	-1.12469	-1.3319
Lgals1	0.356815	1.41655	1.31598	-1.7512	-1.33814
Fkbp11	1.19247	1.51747	1.29108	-2.85967	-1.14136
Tmem205	0.253922	1.5564	0.56638	-1.19573	-1.18098
Ndufa1	0.894851	1.45356	1.28827	-1.83931	-1.79737
D330023K18Rik	0.34355	1.23369	0.85101	-1.00014	-1.42811
Pdlim4	1.19904	0.298506	1.86899	-2.09733	-1.26921
Ndufb9	0.489019	1.36347	1.25519	-1.45582	-1.65185
Nme1	0.733791	0.773632	1.62297	-2.35543	-0.77496
Ctla2a	1.08652	1.95178	1.20052	-1.54673	-2.6921
Clpp	0.61049	0.855098	1.30309	-1.84463	-0.924054
Rpl34	1.12348	0.735903	1.30848	-2.08417	-1.0837
Psmb10	0.623225	0.51478	1.42645	-1.64459	-0.919869
Serf2	0.491159	1.02337	0.954775	-1.1992	-1.27011
Nme4	0.783082	1.18253	1.15512	-1.9917	-1.12904
S100a4	0.991947	1.21466	0.937618	-1.60967	-1.53456
Gpihbp1	0.0656636	1.8697	1.13006	-1.14623	-1.91919
Tppp3	0.554628	2.84442	1.00259	-1.79534	-2.60629
Tomm7	-0.0601386	1.26197	0.977262	-0.927098	-1.25199
Tmem119	0.909715	1.44332	0.0016993	-1.07683	-1.2779
Bola1	0.54367	1.14276	1.29633	-1.74977	-1.23298

## Sheet: Cluster6
	ff	eKO	eKO_rLif	D4am	D5am
Tfcp2l1	-0.0527837	-1.17115	-0.402726	-0.145795	1.77245
Mal2	0.317815	-1.60034	0.5433	-0.458469	1.1977
Mapk6	0.234722	-1.15984	-0.665443	-0.188541	1.7791
Id4	0.180744	-1.33795	-1.21316	0.161702	2.20867
Cers3	0.373083	-1.12543	-1.93774	0.644527	2.04556
Gda	-0.227147	-1.18723	0.608158	-1.25634	2.06255
Ipmk	-0.229757	-1.18219	0.12283	-0.304771	1.59389
Foxo1	0.976962	-1.17283	-0.371105	-1.24781	1.81479
Neat1	0.0169887	-1.00726	0.631497	-1.16955	1.52832
Nfe2l1	0.391131	-1.21325	-0.293859	-0.263235	1.37921
Dhx40	0.514232	-1.49429	-0.638686	-0.36222	1.98096
Chp1	0.522622	-1.95239	-0.00864347	-0.585619	2.02403
Sgms2	-0.244696	-1.73655	0.479418	0.458717	1.04311
Fam110c	0.633318	-1.83645	0.671211	-1.13504	1.66696
Acat2	0.80195	-1.14607	-0.348543	-0.843616	1.53628
Slc12a2	-0.537576	-1.27122	0.0805289	0.0638669	1.6644
Sema3c	-0.289147	-0.732458	-0.394489	-0.473093	1.88919
Cadm1	0.221086	-1.43185	0.449092	-1.25336	2.01503
Lifr	0.488895	-1.44039	0.055155	-1.14991	2.04626
Tgfbr1	-0.576476	-0.937433	0.643511	-0.940989	1.81139
Zdhhc13	0.79262	-1.31522	-0.0388503	-1.10198	1.66343
Nt5e	0.553912	-0.965834	-0.295597	-1.23796	1.94548
Prkaa1	-0.0745626	-1.03693	-0.829864	-0.0417114	1.98307
Ddx52	0.697247	-1.19939	0.294912	-1.10189	1.30912
Slc45a4	0.483976	-1.21161	0.149891	-1.2562	1.83394
Slc5a3	0.103466	-1.19852	-0.0968535	-1.0487	2.2406
Rin2	1.0378	-1.00174	-0.285623	-1.15542	1.40498
Fosl2	0.125847	-1.17016	-0.159209	-0.776776	1.98029
Acsl4	-1.10144	-0.874157	-0.41005	0.674157	1.71149
Cd55	0.636167	-1.44294	-0.158131	-0.646197	1.6111
Tfrc	0.875818	-1.1789	-0.229558	-1.37168	1.90432
Kremen1	0.488802	-1.62442	-0.331482	-0.249457	1.71656
Sult1d1	-0.567154	-0.908164	-1.08369	0.764506	1.79451
D030056L22Rik	0.656575	-1.69392	0.121043	-0.998426	1.91473
Npas2	0.0187225	-1.87352	0.232141	0.042387	1.58026
Basp1	0.864657	-0.963144	-0.0143964	-1.2139	1.32679
Epb4.1l4b	0.914318	-1.36826	-0.0616137	-0.885306	1.40086
Pam	-0.728346	-1.30979	0.14658	-0.15043	2.04198
Il13ra1	0.484861	-1.66557	1.01123	-1.10768	1.27715
Mpzl2	0.0930428	-0.485346	0.427536	-1.74335	1.70811
Slc39a6	0.653738	-1.17769	0.284414	-1.1551	1.39463
Fbxl3	-0.271353	-1.18368	-0.322459	0.242255	1.53524

## Sheet: Cluster7
	ff	eKO	eKO_rLif	D4am	D5am
Ctsd	0.13044	0.792715	0.680899	0.0649716	-1.66902
Syce2	-0.322884	1.53147	0.222662	-0.152508	-1.27874
Ptgr1	-0.182687	1.6345	-0.0204225	0.357997	-1.78939
Crip1	-0.447042	2.37243	0.71766	-0.0556224	-2.58743
Ndufv3	-0.165909	1.24649	0.564773	-0.435389	-1.20996
Igf1	0.00418667	1.52133	0.144085	0.172667	-1.84227
Stx18	0.545425	-0.349297	1.4794	0.33272	-2.00825
Cd14	0.369132	0.646512	0.931166	-0.0380725	-1.90874
Unc5cl	0.117045	2.18375	-0.263299	0.0309814	-2.06847
Ech1	0.0202533	1.27395	0.41011	-0.53713	-1.16718
Rnf223	0.346058	1.19297	-0.344947	0.764652	-1.95874
Rab20	0.494465	1.19255	-0.137977	-0.371723	-1.17731
2810001G20Rik	-0.0198478	1.51731	-0.0516164	-0.140605	-1.30524
Med10	0.0667133	1.17869	0.540465	-0.710911	-1.07496
Lurap1	-0.00792135	1.01561	1.04894	-0.397773	-1.65885
Csf3	-0.864048	2.55231	0.646074	-0.214347	-2.11999
Pafah1b3	0.202465	0.413269	1.01177	-0.139793	-1.48771
Dleu7	-0.652413	2.212	0.382274	-0.133856	-1.80801
Cystm1	-0.463782	1.46865	1.06811	-0.776364	-1.29661
Tmsb4x	-0.136068	1.60835	0.275905	0.300244	-2.04843
Prss33	-0.53909	1.95447	0.297229	0.520854	-2.23346
Nudt19	0.506969	0.168404	1.4226	0.497266	-2.59524
Gsto1	0.51517	1.04755	0.666305	-0.669232	-1.55979
Ceacam1	-0.0125842	2.05405	-0.00610568	0.0864955	-2.12185
Plat	0.131712	0.428062	0.796023	0.476037	-1.83184
Slc31a2	0.3788	1.01438	0.343153	0.262593	-1.99892
Hilpda	0.255538	1.30451	0.30037	-0.65257	-1.20785
Hmbs	0.597205	0.932053	0.00262541	-0.120601	-1.41128
1810013D10Rik	0.209131	1.00033	0.629441	-0.54212	-1.29678
Pmp22	0.162732	0.950202	0.538631	0.0916866	-1.74325
Mt1	0.114962	1.10945	1.09079	-0.0454941	-2.2697
Gadd45g	0.441194	0.219314	1.34815	0.186216	-2.19487
Cldn22	-0.604069	2.83646	-0.245403	0.142929	-2.12991
Glul	0.181076	0.623204	1.20622	0.0122654	-2.02277
H3f3a	0.457773	0.886719	0.710573	-0.696016	-1.35905
Akr1c19	-0.570225	2.01223	0.4248	0.54146	-2.40826
N6amt2	0.110068	1.35352	0.374472	-0.293248	-1.54481
Alox12e	0.625848	1.47706	0.118899	0.121141	-2.34295
Fhl1	0.221112	1.8272	0.174949	-0.245224	-1.97803
Cdkn1c	0.532777	1.32742	0.184538	0.175907	-2.22064
BC064078	0.052559	2.18891	0.655862	-1.04582	-1.85151
Smox	-0.191301	0.561197	0.556752	0.885894	-1.81254
4933432I03Rik	-0.073982	0.670492	0.704299	0.837522	-2.13833
Mt2	-0.10684	1.16489	0.509912	0.317777	-1.88574
Lrrc51	0.120549	2.06197	0.445376	-0.545005	-2.08289
Dpm3	-0.400265	1.24381	0.723751	-0.547354	-1.01994
Dpt	0.0993181	1.18641	0.561022	-0.388724	-1.45803
Pigyl	-0.00804615	1.174	0.311193	-0.336266	-1.14088
Gm11545	0.34139	0.763313	0.967554	0.678823	-2.75108
Serpina1e	0.30389	0.600608	0.834184	-0.179668	-1.55901
1810037I17Rik	-0.12325	1.0992	0.809834	-0.49311	-1.29267
Cdk2ap2	0.344683	1.16217	0.30813	-0.675598	-1.13939
1600029D21Rik	0.324875	1.32784	0.276238	0.377488	-2.30644
Il17rb	0.59986	0.514101	0.305878	1.03603	-2.45587
Capsl	0.402654	1.35441	0.577097	-0.156884	-2.17728
Gsta4	0.272931	1.04866	0.574571	-0.289306	-1.60686
Tubb2a	0.196851	1.67133	0.203143	0.253949	-2.32527
Prelid2	-0.00655683	1.55484	-0.00949771	0.409766	-1.94855
Lrpap1	-0.274131	1.61908	0.388273	0.760078	-2.4933
Nudt14	0.0393667	1.36786	0.64397	-0.445368	-1.60583
Lgals9	0.554129	1.2073	0.322375	-0.663806	-1.42
Akip1	0.118862	0.956643	0.643965	-0.0728053	-1.64666
Elf3	-0.0915842	0.875373	-0.0654766	0.749038	-1.46735
Mphosph8	-0.328158	1.21925	-0.273545	0.498557	-1.11611
Nudt22	0.0823406	1.35266	0.477904	-0.351938	-1.56096
Msx1	-0.376876	1.31641	0.217154	0.0687041	-1.22539
Plscr1	0.026563	0.58936	0.835123	0.706914	-2.15796
Hddc2	-0.00751523	1.41453	0.533362	0.190366	-2.13074
Pdzk1ip1	0.138177	1.54117	-0.108872	0.183484	-1.75396
Dync1i1	-0.117385	2.17067	0.454594	0.0240984	-2.53198
Ifne	0.358312	1.75323	0.762489	-0.944173	-1.92986
Gm5617	0.328139	1.21386	0.975058	-0.732746	-1.78431
Igfbp6	0.781615	2.53095	0.883449	-1.14258	-3.05343
Ndufc2	-0.365334	1.71913	0.338896	0.39757	-2.09027
BC029214	0.103323	1.33766	0.242734	0.0698325	-1.75355
Fermt1	-0.0327269	1.40022	0.00144912	-0.105427	-1.26351
Ccl6	-0.0347168	1.28995	0.415409	0.00718456	-1.67782
Aamdc	-0.0829932	1.50464	0.275663	-0.120956	-1.57635
Med31	-0.0819383	1.19917	0.691955	-0.49069	-1.3185
1110008L16Rik	-0.0910761	1.29145	0.715158	-0.330174	-1.58536
Coa3	0.157739	1.13303	0.447482	-0.474755	-1.2635
Slirp	-0.235112	1.37033	0.486858	-0.378643	-1.24344
Gde1	-0.193546	0.979446	-0.0179232	0.512232	-1.28021
Hsd11b2	0.97537	1.17853	0.507105	-0.659439	-2.00157
Anxa2	0.0858807	1.45311	0.16222	-0.0849092	-1.61631
Pdlim2	-0.18278	1.86613	0.465834	0.477381	-2.62657
Oit1	0.0452752	2.32968	0.256583	-0.801398	-1.83014
Pex11a	-0.0181886	1.37572	0.238163	0.746658	-2.34235
Gstt2	0.371317	1.45572	0.422984	-0.152026	-2.09799
Ifi27l2a	0.0235574	1.27885	1.43633	-0.328835	-2.4099

## Sheet: Cluster8
	ff	eKO	eKO_rLif	D4am	D5am
Galm	-0.84483	2.24235	0.0855035	1.7417	-3.22472
Ces1d	-1.35578	2.89628	-0.380892	2.57671	-3.73632
4833423E24Rik	-0.320227	2.76519	0.55786	1.4209	-4.42373
Drd4	0.0693015	1.50452	-0.485426	1.91392	-3.00232
Acbd7	-0.964498	1.95802	-0.194079	2.71577	-3.51521
Plekhs1	0.173307	1.08217	0.507477	1.23043	-2.99339
Gstm1	-0.184835	2.25544	0.207085	0.723858	-3.00155
Krt19	-0.0565763	2.42701	-0.18847	0.912216	-3.09418
AU021092	0.165126	2.09185	0.351062	0.317609	-2.92565
Spink8	-0.732792	1.44071	0.0212409	2.93261	-3.66178
Ripply3	0.339822	1.00963	0.129404	1.787	-3.26585
Sbspon	-0.233311	1.89554	0.414154	0.889703	-2.96609
Ckb	0.436388	2.03406	0.0298457	0.377459	-2.87775
Pla2g10	-0.5113	2.88381	0.83196	1.25236	-4.45682
Gm9895	-0.0898737	2.22127	-0.140687	0.887285	-2.878
Spint3	-0.82271	2.01204	0.358715	0.768605	-2.31665
Lyz1	-0.0464234	2.01866	0.657217	0.6383	-3.26776
Dcxr	0.369524	1.60008	0.97767	0.341276	-3.28855
Insl6	-0.12272	1.92846	0.878366	1.12254	-3.80665
Npl	-0.429777	2.37235	-0.0653986	3.08674	-4.96391
Slc39a2	-0.995889	2.0914	0.491834	1.42797	-3.01531
Rasd1	-0.00587003	1.6535	0.410575	1.30491	-3.36312
Slc2a3	-0.554722	1.68192	0.0371652	2.02375	-3.18812
Fxyd4	-0.0529154	3.31484	1.14853	1.08292	-5.49337
Anpep	-0.133995	1.28502	0.224861	1.13564	-2.51152
Myd88	0.343133	0.815584	0.588431	1.21031	-2.95746
Akr1c13	-0.957698	2.14945	0.54323	0.861451	-2.59643
1810007I06Rik	-0.850692	2.4575	0.893307	0.960222	-3.46034
Atp2b2	-0.362786	1.8345	-0.239704	1.38542	-2.61743
Eppin	0.193365	1.80142	0.227241	0.969597	-3.19163
Tmem158	0.275371	0.728856	1.25326	2.22044	-4.47793
Meig1	-0.792222	2.17466	0.45155	1.90498	-3.73897
Kctd14	-0.543346	2.2718	-0.294851	2.27286	-3.70646
Acot7	-0.136405	1.55731	-0.231623	2.32149	-3.51077
Cdkl1	-0.097694	2.42631	-0.0489196	0.83946	-3.11916
Cbr2	0.672479	1.79117	0.715118	1.18784	-4.3666
Ovgp1	-0.488865	1.94431	0.748854	0.544451	-2.74875
Calb1	-1.06055	2.36971	-0.102749	2.62042	-3.82683
Gpr30	-1.09146	2.87644	-0.297979	1.54309	-3.03008
Arl14	0.557698	2.06876	0.819076	0.631053	-4.07658
Slc25a48	0.46143	1.99409	0.410579	0.950892	-3.81699
Ces1e	-0.695706	2.34311	-0.100232	1.05911	-2.60628
Bcl2l15	-0.516941	2.42233	0.405469	0.445967	-2.75682
Gstm2	-0.228528	2.44159	0.171574	1.95174	-4.33638
Thrsp	-0.218704	3.08917	0.247927	1.77302	-4.89142

## Sheet: Cluster9
	ff	eKO	eKO_rLif	D4am	D5am
Bcat1	-0.595863	0.962498	-0.878029	1.91976	-1.40837
Haus8	-0.519367	1.58385	-0.355631	1.06265	-1.7715
Ggct	-0.530446	1.67248	-0.511609	0.579831	-1.21025
Mab21l3	-0.491617	1.24943	-1.79731	2.80023	-1.76073
Ganc	-0.77531	1.76588	-0.762311	1.78362	-2.01188
Gsta2	-1.11522	2.51377	-0.992393	1.13486	-1.54101
1700001P01Rik	-1.61629	2.54979	-0.472048	1.15485	-1.61629
Cbr4	-0.0785626	1.0289	-0.179738	0.774326	-1.54492
Stk30	-0.487477	2.44027	-0.633593	0.356528	-1.67573
Ctf1	-0.0627742	1.36977	-0.323265	1.29709	-2.28081
Egln1	0.0231109	0.811655	-0.568419	0.919103	-1.18545
Rgs16	-1.12921	1.30468	-1.20297	2.4789	-1.45141
Sgpp1	-1.05118	1.22774	-1.17077	1.62304	-0.628826
Plk2	-0.599328	-0.0498838	0.664826	1.38399	-1.3996
Thbs1	-1.23478	1.12275	-0.304656	2.05292	-1.63624
Bche	-1.24991	0.742276	-0.795296	2.43971	-1.13678
Mcoln2	-0.184573	1.51509	-0.435888	1.26287	-2.1575
Fgf1	-1.94115	2.474	-1.14696	3.09746	-2.48334
Tmem14a	-0.660239	1.5683	-0.303751	0.618743	-1.22306
Sla	0.0655012	0.219233	-0.101549	1.14042	-1.3236
Gm266	-0.880877	1.31159	-1.31996	2.01605	-1.12681
Acyp2	-1.93983	1.23734	-0.44707	1.92322	-0.77367
Rnf128	-0.150683	0.532367	-0.213464	0.911755	-1.07998
Nde1	-0.142067	0.740975	-0.527544	1.33247	-1.40383
2610001J05Rik	-0.328055	0.650409	0.115279	0.822904	-1.26054
Adh5	0.00319631	0.6309	-0.379382	0.914902	-1.16962
Rims3	0.623969	0.228567	-0.126597	1.33183	-2.05776
Hopx	-0.788478	2.34317	-0.277808	0.510367	-1.78725
Slc16a12	-1.34373	1.16023	-1.36029	3.39207	-1.84828
Gstm7	-0.403055	1.65001	-0.253769	1.56809	-2.56127
Bambi	-0.468932	1.81514	-0.86294	0.760729	-1.244
Slc13a5	-0.821369	1.8431	-0.32082	0.839307	-1.54021
B3gnt5	-1.03375	0.792462	-1.24404	3.51339	-2.02806
Pfkfb3	-1.14939	1.00548	-0.224375	2.36096	-1.99267
Rab40b	-1.03594	1.48141	-0.950671	2.47799	-1.97279
Psg17	-1.35281	2.48404	-0.794565	1.48322	-1.81989
Car2	0.159255	0.165302	0.166907	1.15407	-1.64553
Chst10	-0.455027	1.69748	-0.348486	0.883075	-1.77704
Wfdc13	-0.449167	0.92732	-0.306022	1.3237	-1.49583
Sptlc3	-0.661679	1.86686	-0.280976	1.45691	-2.38112
Hnmt	-0.0494397	0.748163	0.0811501	1.04718	-1.82705
Lrp2	-0.573888	0.50498	-0.261037	1.58608	-1.25613
Gcnt3	-1.25934	2.29974	-1.48086	2.4122	-1.97174
Ly6f	0.0483034	1.43273	-0.642702	1.7474	-2.58573
2210409E12Rik	-1.9139	2.44898	-0.750324	2.12914	-1.9139
Fam189a2	-0.207124	0.681233	-0.215527	1.56079	-1.81937
Ebpl	-0.396984	1.70772	-0.207596	0.694634	-1.79777
Bfar	-0.476039	0.8619	-0.301372	1.25131	-1.3358
Mettl20	-0.429161	1.23228	-0.759694	1.0734	-1.11683
Tmem229b	-0.387748	0.584524	-0.56247	1.42604	-1.06035
Chpt1	-0.969392	1.58669	-0.184899	1.50769	-1.94009
Pdlim1	-0.714115	1.62358	-0.585078	1.34088	-1.66527
Plgrkt	-0.493351	1.14059	-0.440154	1.42781	-1.63489
Pllp	-0.0473656	1.29117	-0.541548	1.02866	-1.73092
Lpar3	0.27467	0.877071	-0.286209	1.16891	-2.03445
Alcam	-1.1474	0.603304	-0.0339395	1.46177	-0.883733
Pcx	-0.138264	0.723713	-0.150155	1.06725	-1.50255
Efemp1	-0.86322	1.94161	0.174355	0.850453	-2.1032
Cttnbp2	-0.776141	0.91474	0.723447	1.11835	-1.9804
Lrrc26	-0.483515	2.34944	-0.446793	0.66243	-2.08156
Serpina1b	-1.11433	2.25547	-0.691711	1.36923	-1.81866
Slc15a2	-1.09717	2.1716	-0.255883	1.20989	-2.02844
Ank	-0.744002	1.10536	-0.548232	2.45591	-2.26904
Slc52a3	-0.609766	1.61134	-0.73195	1.23667	-1.50629
Irf7	0.0524036	0.537183	-0.111959	1.14576	-1.62339
Slc51a	-1.33807	1.70509	-1.03063	2.63922	-1.97561
Fgf18	-0.331769	1.99782	-0.971098	1.63292	-2.32787
Pla2g4a	-0.9802	1.33874	-1.14112	2.01024	-1.22766
Nipsnap1	-0.760953	1.37452	-0.619973	1.46251	-1.4561
Stc1	-1.21444	2.10041	-1.2736	2.52392	-2.13629
Dgat2	-0.26793	1.44882	-0.493363	0.720181	-1.40771
Rln1	-0.318311	2.03723	-0.305352	0.907658	-2.32122
Ang4	-1.28599	0.896574	-1.01459	2.69	-1.28599
Ube2ql1	-0.455937	1.13869	-0.440877	1.47545	-1.71732
H60c	-0.631592	2.78129	-1.31919	1.16397	-1.99447
Pga5	-0.888377	1.79295	-1.17984	2.07903	-1.80376
Jam2	-0.560347	-0.195136	0.620327	1.61244	-1.47728
BC048679	-1.33236	1.7267	-0.974353	3.19163	-2.61161

[truncated: 1 more sheets: Cluster10]
