# Supplementary material for: Spatiotemporal functions of leukemia inhibitory factor in embryo attachment and implantation chamber formation
Source: Cell Death Discov. 2024 Nov 25;10:481. doi: 10.1038/s41420-024-02228-4 (PMC11589870; doi:10.1038/s41420-024-02228-4)
Supplement: Supplementary file 13 — Table 5 [file 41420_2024_2228_MOESM13_ESM.xlsx]

## Sheet: Sheet1
Table5. Summary of enrichment analyses for Lif-induced and suppressed genes.
See also Figure 3e and f.
Lif_induced_GO
Term	Overlap	P-value	Adjusted P-value	Genes
cellular response to cytokine stimulus (GO:0071345)	18/482	1.94073e-07	0.000258505	CEBPA;XBP1;CEBPD;IL34;IL20RA;NPNT;OSMR;F3;SOCS3;IL1A;SFRP1;CLCF1;LCN2;SDC1;CHI3L1;TIMP1;GBP2;SLC26A6
positive regulation of vasculature development (GO:1904018)	7/102	2.86202e-05	0.0190611	IL1A;XBP1;ANXA3;SPHK1;CHI3L1;F3;PGF
positive regulation of angiogenesis (GO:0045766)	7/116	6.53456e-05	0.0290134	IL1A;XBP1;ANXA3;SPHK1;CHI3L1;F3;PGF
respiratory tube development (GO:0030323)	4/30	0.000121553	0.040477	CEBPA;FGF9;WNT7B;CHI3L1
respiratory system development (GO:0060541)	4/35	0.000224592	0.0445029	CEBPA;FGF9;WNT7B;CHI3L1
Lif_induced_TF_Perturbations
Term	Overlap	P-value	Adjusted P-value	Genes
HMGA2 KO MOUSE GSE55340 CREEDSID GENE 48 DOWN	19/274	2.84614e-12	5.19705e-09	GABRP;PCOLCE2;ANXA3;SPHK1;IL34;SFTPD;OSMR;CP;F3;IFIT3;ISG20;LRG1;LCN2;RNF39;SLC39A8;ALDOC;NUPR1;GBP2;TRPM6
MYC ACTIVATION MOUSE GSE4356 CREEDSID GENE 750 UP	21/408	5.49556e-11	5.01745e-08	ORM1;SLC16A1;CFH;GADD45B;CEBPD;SPHK1;GGH;OSMR;PLA2G7;CP;F3;COCH;SOCS3;PNP;LRG1;ADI1;SERPING1;SLC39A8;NUPR1;SLC37A4;GBP2
STAT3 ACTVATION MOUSE GSE21060 CREEDSID GENE 3063 UP	17/260	1.06563e-10	6.48614e-08	XBP1;ORM1;MMP7;GADD45A;FGG;ARID5A;IFIT3;EFNA1;ISG20;SOCS3;PNP;LRG1;NFIL3;BCL3;LCN2;ID3;CTSC
OVOL1 KO MOUSE GSE55071 CREEDSID GENE 2560 DOWN	17/291	6.09423e-10	2.28685e-07	SPRR2E;YARS;SPRR2F;GABRP;GABARAPL1;SPRR2G;GADD45B;GADD45A;ANXA3;NDRG1;F3;CYR61;MYO1D;IL1A;LCN2;RNF39;NUPR1
HES1 OE MOUSE GSE54622 CREEDSID GENE 2771 UP	19/375	6.26192e-10	2.28685e-07	GADD45B;GADD45A;TUFT1;ARID5A;CWH43;NDRG1;IFIT3;COCH;ISG20;SOCS3;CYP26A1;FGF9;BLNK;SERPING1;SDC1;TLL1;NUPR1;GBP2;LGR5
Lif_suppressed_GO
Term	Overlap	P-value	Adjusted P-value	Genes
cadherin binding involved in cell-cell adhesion (GO:0098641)	3/18	0.000668521	0.176489	PDLIM1;ANXA1;TMOD3
transforming growth factor beta binding (GO:0050431)	3/24	0.00158838	0.197711	SPINT3;THBS1;TSKU
glutathione transferase activity (GO:0004364)	3/27	0.00224672	0.197711	GSTM2;GSTM1;GSTA2
1-phosphatidylinositol-3-kinase activity (GO:0016303)	2/10	0.0040424	0.213438	PIK3R3;PIK3C2A
phospholipase inhibitor activity (GO:0004859)	2/10	0.0040424	0.213438	ANXA1;ANXA4
Lif suppressed_TF_Perturbations
Term	Overlap	P-value	Adjusted P-value	Genes
PGR KO MOUSE GSE39920 CREEDSID GENE 3079 DOWN	33/308	7.28358e-25	1.38607e-21	STX12;PFKFB3;LGALSL;SLC2A3;NPL;LRP2;GATA2;HIF1A;ADH5;PDLIM1;SLC25A48;PPP3R1;RASD1;PTK2B;CKB;GSTM2;ACOT7;GSTM1;ANXA1;ANXA4;RDX;ATP1B1;HOPX;GGCT;GOLPH3;ETNK1;CCNG1;PLA2G10;TXNIP;IRF6;SGK1;BCAT1;MYD88
PGR KO MOUSE GSE39920 CREEDSID GENE 3080 DOWN	25/216	7.80911e-20	7.43037e-17	ABRACL;SLC2A3;NPL;LRP2;HIF1A;TSKU;ADH5;PDLIM1;SH3BGRL;CALB1;CKB;IVNS1ABP;GSTM2;ACOT7;GSTM1;ANXA1;MME;NDE1;RDX;RPL23A;HOPX;ETNK1;PLA2G10;GALM;MYD88
PGR KO MOUSE GSE39920 CREEDSID GENE 3078 DOWN	27/290	7.26367e-19	4.60759e-16	STX12;PLGRKT;NPL;LRP2;GATA2;HIF1A;TSKU;SLC25A48;CALB1;RASD1;PTK2B;CKB;JAK2;CAP1;EGLN1;IVNS1ABP;GSTM2;ACOT7;GSTM1;HOPX;KRT19;ID2;PLA2G10;TXNIP;GALM;IRF6;MYD88
PGR KO MOUSE GSE39920 CREEDSID GENE 3077 DOWN	16/254	4.19319e-09	1.99491e-06	ANXA1;RPL23A;LRP2;GATA2;HIF1A;HOPX;PPP3R1;ALCAM;CALB1;RASD1;ID2;ETNK1;PLA2G10;GALM;THRSP;CHPT1
PGR KO MOUSE GSE39920 CREEDSID GENE 3079 UP	14/234	7.67914e-08	2.92268e-05	PDXK;SLC15A2;TMOD3;THBS1;FAM107B;TMEM123;KRT19;MARCKS;CALB1;ANPEP;ID2;PLS3;THRSP;JAK2

## Sheet: Lif_induced_GO
Term	Overlap	P-value	Adjusted P-value	Old P-value	Old Adjusted P-value	Odds Ratio	Combined Score	Genes
cellular response to cytokine stimulus (GO:0071345)	18/482	1.94073e-07	0.000258505	0	0	4.87785	75.3874	CEBPA;XBP1;CEBPD;IL34;IL20RA;NPNT;OSMR;F3;SOCS3;IL1A;SFRP1;CLCF1;LCN2;SDC1;CHI3L1;TIMP1;GBP2;SLC26A6
positive regulation of vasculature development (GO:1904018)	7/102	2.86202e-05	0.0190611	0	0	8.81219	92.1878	IL1A;XBP1;ANXA3;SPHK1;CHI3L1;F3;PGF
positive regulation of angiogenesis (GO:0045766)	7/116	6.53456e-05	0.0290134	0	0	7.6749	73.9539	IL1A;XBP1;ANXA3;SPHK1;CHI3L1;F3;PGF
respiratory tube development (GO:0030323)	4/30	0.000121553	0.040477	0	0	18.1337	163.478	CEBPA;FGF9;WNT7B;CHI3L1
respiratory system development (GO:0060541)	4/35	0.000224592	0.0445029	0	0	15.2051	127.741	CEBPA;FGF9;WNT7B;CHI3L1

## Sheet: Lif_suppressed_GO
Term	Overlap	P-value	Adjusted P-value	Old P-value	Old Adjusted P-value	Odds Ratio	Combined Score	Genes
cadherin binding involved in cell-cell adhesion (GO:0098641)	3/18	0.000668521	0.176489	0	0	20.6146	150.702	PDLIM1;ANXA1;TMOD3
transforming growth factor beta binding (GO:0050431)	3/24	0.00158838	0.197711	0	0	14.7202	94.8725	SPINT3;THBS1;TSKU
glutathione transferase activity (GO:0004364)	3/27	0.00224672	0.197711	0	0	12.8783	78.5353	GSTM2;GSTM1;GSTA2
1-phosphatidylinositol-3-kinase activity (GO:0016303)	2/10	0.0040424	0.213438	0	0	25.6438	141.321	PIK3R3;PIK3C2A
phospholipase inhibitor activity (GO:0004859)	2/10	0.0040424	0.213438	0	0	25.6438	141.321	ANXA1;ANXA4

## Sheet: Lif_induced_TF_Perturbations
Term	Overlap	P-value	Adjusted P-value	Old P-value	Old Adjusted P-value	Odds Ratio	Combined Score	Genes
HMGA2 KO MOUSE GSE55340 CREEDSID GENE 48 DOWN	19/274	2.84614e-12	5.19705e-09	0	0	9.5319	253.406	GABRP;PCOLCE2;ANXA3;SPHK1;IL34;SFTPD;OSMR;CP;F3;IFIT3;ISG20;LRG1;LCN2;RNF39;SLC39A8;ALDOC;NUPR1;GBP2;TRPM6
MYC ACTIVATION MOUSE GSE4356 CREEDSID GENE 750 UP	21/408	5.49556e-11	5.01745e-08	0	0	6.98634	165.049	ORM1;SLC16A1;CFH;GADD45B;CEBPD;SPHK1;GGH;OSMR;PLA2G7;CP;F3;COCH;SOCS3;PNP;LRG1;ADI1;SERPING1;SLC39A8;NUPR1;SLC37A4;GBP2
STAT3 ACTVATION MOUSE GSE21060 CREEDSID GENE 3063 UP	17/260	1.06563e-10	6.48614e-08	0	0	8.83964	202.978	XBP1;ORM1;MMP7;GADD45A;FGG;ARID5A;IFIT3;EFNA1;ISG20;SOCS3;PNP;LRG1;NFIL3;BCL3;LCN2;ID3;CTSC
OVOL1 KO MOUSE GSE55071 CREEDSID GENE 2560 DOWN	17/291	6.09423e-10	2.28685e-07	0	0	7.82713	166.08	SPRR2E;YARS;SPRR2F;GABRP;GABARAPL1;SPRR2G;GADD45B;GADD45A;ANXA3;NDRG1;F3;CYR61;MYO1D;IL1A;LCN2;RNF39;NUPR1
HES1 OE MOUSE GSE54622 CREEDSID GENE 2771 UP	19/375	6.26192e-10	2.28685e-07	0	0	6.79239	143.94	GADD45B;GADD45A;TUFT1;ARID5A;CWH43;NDRG1;IFIT3;COCH;ISG20;SOCS3;CYP26A1;FGF9;BLNK;SERPING1;SDC1;TLL1;NUPR1;GBP2;LGR5

## Sheet: Lif suppressed_TF_Perturbations
Term	Overlap	P-value	Adjusted P-value	Old P-value	Old Adjusted P-value	Odds Ratio	Combined Score	Genes
PGR KO MOUSE GSE39920 CREEDSID GENE 3079 DOWN	33/308	7.28358e-25	1.38607e-21	0	0	14.4667	804.043	STX12;PFKFB3;LGALSL;SLC2A3;NPL;LRP2;GATA2;HIF1A;ADH5;PDLIM1;SLC25A48;PPP3R1;RASD1;PTK2B;CKB;GSTM2;ACOT7;GSTM1;ANXA1;ANXA4;RDX;ATP1B1;HOPX;GGCT;GOLPH3;ETNK1;CCNG1;PLA2G10;TXNIP;IRF6;SGK1;BCAT1;MYD88
PGR KO MOUSE GSE39920 CREEDSID GENE 3080 DOWN	25/216	7.80911e-20	7.43037e-17	0	0	15.1016	664.418	ABRACL;SLC2A3;NPL;LRP2;HIF1A;TSKU;ADH5;PDLIM1;SH3BGRL;CALB1;CKB;IVNS1ABP;GSTM2;ACOT7;GSTM1;ANXA1;MME;NDE1;RDX;RPL23A;HOPX;ETNK1;PLA2G10;GALM;MYD88
PGR KO MOUSE GSE39920 CREEDSID GENE 3078 DOWN	27/290	7.26367e-19	4.60759e-16	0	0	11.9417	498.762	STX12;PLGRKT;NPL;LRP2;GATA2;HIF1A;TSKU;SLC25A48;CALB1;RASD1;PTK2B;CKB;JAK2;CAP1;EGLN1;IVNS1ABP;GSTM2;ACOT7;GSTM1;HOPX;KRT19;ID2;PLA2G10;TXNIP;GALM;IRF6;MYD88
PGR KO MOUSE GSE39920 CREEDSID GENE 3077 DOWN	16/254	4.19319e-09	1.99491e-06	0	0	7.34876	141.756	ANXA1;RPL23A;LRP2;GATA2;HIF1A;HOPX;PPP3R1;ALCAM;CALB1;RASD1;ID2;ETNK1;PLA2G10;GALM;THRSP;CHPT1
PGR KO MOUSE GSE39920 CREEDSID GENE 3079 UP	14/234	7.67914e-08	2.92268e-05	0	0	6.88574	112.803	PDXK;SLC15A2;TMOD3;THBS1;FAM107B;TMEM123;KRT19;MARCKS;CALB1;ANPEP;ID2;PLS3;THRSP;JAK2
